# Supplementary material for: Multi-objective federated learning traffic prediction in vehicular network for intelligent transportation system
Source: PeerJ Comput Sci. 2025 Jun 3;11:e2922. doi: 10.7717/peerj-cs.2922 (PMC12192921; doi:10.7717/peerj-cs.2922)
Supplement: Supplemental Information 2 [file peerj-cs-11-2922-s002.txt]

tensorflow==2.15.0
numpy
pandas
matplotlib
tqdm
seaborn
numpy
prettytable
Py_FS
ReliefF
phasepack
scikit-learn
tabulate
pyqt5
