# Supplementary material for: Multi-objective federated learning traffic prediction in vehicular network for intelligent transportation system
Source: PeerJ Comput Sci. 2025 Jun 3;11:e2922. doi: 10.7717/peerj-cs.2922 (PMC12192921; doi:10.7717/peerj-cs.2922)
Supplement: Supplemental Information 6 [file peerj-cs-11-2922-s006.py]

def reset_random():
    seed = 1
    import os

    os.environ["PYTHONHASHSEED"] = str(seed)
    import random

    random.seed(seed)
    import numpy as np
    import scipy

    _ = scipy
    np.random.seed(seed)
    import warnings

    warnings.filterwarnings("ignore", category=Warning)
    os.environ["TF_CPP_MIN_LOG_LEVEL"] = "3"
    os.environ["CUDA_VISIBLE_DEVICES"] = "0"
    os.environ["PROTOCOL_BUFFERS_PYTHON_IMPLEMENTATION"] = "python"
    import tensorflow as tf

    tf.compat.v1.random.set_random_seed(seed)
    tf.compat.v1.set_random_seed(seed)
    tf.compat.v1.disable_eager_execution()
