# Supplementary material for: Multi-objective federated learning traffic prediction in vehicular network for intelligent transportation system
Source: PeerJ Comput Sci. 2025 Jun 3;11:e2922. doi: 10.7717/peerj-cs.2922 (PMC12192921; doi:10.7717/peerj-cs.2922)
Supplement: Supplemental Information 8 [file peerj-cs-11-2922-s008.csv]

dur	proto	service	state	spkts	dpkts	sbytes	dbytes	rate	sttl	dttl	sload	dload	sloss	dloss	sinpkt	dinpkt	sjit	djit	swin	stcpb	dtcpb	dwin	tcprtt	synack	ackdat	smean	dmean	trans_depth	response_body_len	ct_srv_src	ct_state_ttl	ct_dst_ltm	ct_src_dport_ltm	ct_dst_sport_ltm	ct_dst_src_ltm	is_ftp_login	ct_ftp_cmd	ct_flw_http_mthd	ct_src_ltm	ct_srv_dst	is_sm_ips_ports	attack_cat
1.1e-05	120	1	6	2	0	496	0	90909.0902	254	0	180363632.0	0.0	0	0	0.011	0.0	0.0	0.0	0	0	0	0	0.0	0.0	0.0	248	0	0	0	2	2	1	1	1	2	0	0	0	1	2	0	0
8e-06	120	1	6	2	0	1762	0	125000.0003	254	0	881000000.0	0.0	0	0	0.008	0.0	0.0	0.0	0	0	0	0	0.0	0.0	0.0	881	0	0	0	2	2	1	1	1	2	0	0	0	1	2	0	0
5e-06	120	1	6	2	0	1068	0	200000.0051	254	0	854400000.0	0.0	0	0	0.005	0.0	0.0	0.0	0	0	0	0	0.0	0.0	0.0	534	0	0	0	3	2	1	1	1	3	0	0	0	1	3	0	0
6e-06	120	1	6	2	0	900	0	166666.6608	254	0	600000000.0	0.0	0	0	0.006	0.0	0.0	0.0	0	0	0	0	0.0	0.0	0.0	450	0	0	0	3	2	2	2	1	3	0	0	0	2	3	0	0
1e-05	120	1	6	2	0	2126	0	100000.0025	254	0	850400000.0	0.0	0	0	0.01	0.0	0.0	0.0	0	0	0	0	0.0	0.0	0.0	1063	0	0	0	3	2	2	2	1	3	0	0	0	2	3	0	0
3e-06	120	1	6	2	0	784	0	333333.3215	254	0	1045333312.0	0.0	0	0	0.003	0.0	0.0	0.0	0	0	0	0	0.0	0.0	0.0	392	0	0	0	2	2	2	2	1	2	0	0	0	2	2	0	0
6e-06	120	1	6	2	0	1960	0	166666.6608	254	0	1306666624.0	0.0	0	0	0.006	0.0	0.0	0.0	0	0	0	0	0.0	0.0	0.0	980	0	0	0	2	2	2	2	1	2	0	0	0	2	2	0	0
2.8e-05	120	1	6	2	0	1384	0	35714.28522	254	0	197714288.0	0.0	0	0	0.028	0.0	0.0	0.0	0	0	0	0	0.0	0.0	0.0	692	0	0	0	3	2	1	1	1	3	0	0	0	1	3	0	0
0.0	7	1	6	1	0	46	0	0.0	0	0	0.0	0.0	0	0	60000.688	0.0	0.0	0.0	0	0	0	0	0.0	0.0	0.0	46	0	0	0	2	2	2	2	2	2	0	0	0	2	2	1	0
0.0	7	1	6	1	0	46	0	0.0	0	0	0.0	0.0	0	0	60000.712	0.0	0.0	0.0	0	0	0	0	0.0	0.0	0.0	46	0	0	0	2	2	2	2	2	2	0	0	0	2	2	1	0
0.0	7	1	6	1	0	46	0	0.0	0	0	0.0	0.0	0	0	60000.688	0.0	0.0	0.0	0	0	0	0	0.0	0.0	0.0	46	0	0	0	2	2	2	2	2	2	0	0	0	2	2	1	0
0.0	7	1	6	1	0	46	0	0.0	0	0	0.0	0.0	0	0	60000.712	0.0	0.0	0.0	0	0	0	0	0.0	0.0	0.0	46	0	0	0	2	2	2	2	2	2	0	0	0	2	2	1	0
4e-06	120	1	6	2	0	1454	0	250000.0006	254	0	1454000000.0	0.0	0	0	0.004	0.0	0.0	0.0	0	0	0	0	0.0	0.0	0.0	727	0	0	0	3	2	1	1	1	3	0	0	0	1	3	0	0
7e-06	120	1	6	2	0	2062	0	142857.1409	254	0	1178285696.0	0.0	0	0	0.007	0.0	0.0	0.0	0	0	0	0	0.0	0.0	0.0	1031	0	0	0	3	2	1	1	1	3	0	0	0	1	3	0	0
1.1e-05	120	1	6	2	0	2040	0	90909.0902	254	0	741818176.0	0.0	0	0	0.011	0.0	0.0	0.0	0	0	0	0	0.0	0.0	0.0	1020	0	0	0	1	2	1	1	1	1	0	0	0	1	1	0	0
4e-06	120	1	6	2	0	1052	0	250000.0006	254	0	1052000000.0	0.0	0	0	0.004	0.0	0.0	0.0	0	0	0	0	0.0	0.0	0.0	526	0	0	0	3	2	1	1	1	3	0	0	0	2	3	0	0
3e-06	120	1	6	2	0	314	0	333333.3215	254	0	418666656.0	0.0	0	0	0.003	0.0	0.0	0.0	0	0	0	0	0.0	0.0	0.0	157	0	0	0	2	2	1	1	1	2	0	0	0	1	2	0	0
1e-05	120	1	6	2	0	1774	0	100000.0025	254	0	709600000.0	0.0	0	0	0.01	0.0	0.0	0.0	0	0	0	0	0.0	0.0	0.0	887	0	0	0	2	2	1	1	1	2	0	0	0	1	2	0	0
2e-06	120	1	6	2	0	1568	0	500000.0013	254	0	3136000000.0	0.0	0	0	0.002	0.0	0.0	0.0	0	0	0	0	0.0	0.0	0.0	784	0	0	0	3	2	1	1	1	2	0	0	0	1	2	0	0
4e-06	120	1	6	2	0	2054	0	250000.0006	254	0	2054000000.0	0.0	0	0	0.004	0.0	0.0	0.0	0	0	0	0	0.0	0.0	0.0	1027	0	0	0	3	2	1	1	1	2	0	0	0	2	2	0	0
1e-05	120	1	6	2	0	2170	0	100000.0025	254	0	868000000.0	0.0	0	0	0.01	0.0	0.0	0.0	0	0	0	0	0.0	0.0	0.0	1085	0	0	0	2	2	1	1	1	2	0	0	0	1	2	0	0
9e-06	120	1	6	2	0	202	0	111111.1072	254	0	89777776.0	0.0	0	0	0.009	0.0	0.0	0.0	0	0	0	0	0.0	0.0	0.0	101	0	0	0	2	2	1	1	1	2	0	0	0	1	2	0	0
1e-05	120	1	6	2	0	1334	0	100000.0025	254	0	533600000.0	0.0	0	0	0.01	0.0	0.0	0.0	0	0	0	0	0.0	0.0	0.0	667	0	0	0	3	2	1	1	1	3	0	0	0	1	3	0	0
5e-06	120	1	6	2	0	2058	0	200000.0051	254	0	1646400000.0	0.0	0	0	0.005	0.0	0.0	0.0	0	0	0	0	0.0	0.0	0.0	1029	0	0	0	3	2	2	2	1	3	0	0	0	2	3	0	0
3e-06	120	1	6	2	0	286	0	333333.3215	254	0	381333312.0	0.0	0	0	0.003	0.0	0.0	0.0	0	0	0	0	0.0	0.0	0.0	143	0	0	0	3	2	2	2	1	3	0	0	0	2	3	0	0
7e-06	120	1	6	2	0	1500	0	142857.1409	254	0	857142848.0	0.0	0	0	0.007	0.0	0.0	0.0	0	0	0	0	0.0	0.0	0.0	750	0	0	0	2	2	2	2	1	2	0	0	0	2	2	0	0
6e-06	120	1	6	2	0	902	0	166666.6608	254	0	601333312.0	0.0	0	0	0.006	0.0	0.0	0.0	0	0	0	0	0.0	0.0	0.0	451	0	0	0	2	2	2	2	1	2	0	0	0	2	2	0	0
2e-06	120	1	6	2	0	1626	0	500000.0013	254	0	3252000000.0	0.0	0	0	0.002	0.0	0.0	0.0	0	0	0	0	0.0	0.0	0.0	813	0	0	0	2	2	1	1	1	1	0	0	0	2	1	0	0
7e-06	120	1	6	2	0	364	0	142857.1409	254	0	208000000.0	0.0	0	0	0.007	0.0	0.0	0.0	0	0	0	0	0.0	0.0	0.0	182	0	0	0	3	2	1	1	1	1	0	0	0	2	2	0	0
1.434166	114	1	5	10	6	530	268	10.459041	254	252	2660.780029	1249.506714	2	1	151.243111	270.886813	10042.8699	468.508156	255	1640845588	177111456	255	0.148966	0.079731	0.069235	53	45	0	0	2	1	1	1	1	1	0	0	0	1	1	0	0
7e-06	120	1	6	2	0	730	0	142857.1409	254	0	417142848.0	0.0	0	0	0.007	0.0	0.0	0.0	0	0	0	0	0.0	0.0	0.0	365	0	0	0	2	2	1	1	1	2	0	0	0	2	2	0	0
1.924287	114	1	5	10	8	530	354	8.834441	254	252	1983.072266	1288.789062	2	1	213.738778	261.252	13125.11139	399.405156	255	2214319888	3374287000	255	0.185096	0.095516	0.08958	53	44	0	0	2	1	1	1	1	1	0	0	0	1	1	0	0
2.773779	114	1	5	14	8	7954	354	7.570899	254	252	21302.3457	894.087097	4	1	213.367611	381.293437	18158.22943	788.701375	255	3374744735	1063429159	255	0.144772	0.077744	0.067028	568	44	0	0	1	1	1	1	1	1	0	0	0	2	1	0	0
1e-05	120	1	6	2	0	794	0	100000.0025	254	0	317600000.0	0.0	0	0	0.01	0.0	0.0	0.0	0	0	0	0	0.0	0.0	0.0	397	0	0	0	2	2	1	1	1	2	0	0	0	1	2	0	0
1.465041	114	1	5	10	8	2516	354	11.60377	254	252	12368.25391	1692.7854	2	1	157.703444	195.494719	8764.724091	346.639313	255	783227300	772078300	255	0.221146	0.09657	0.124576	252	44	0	0	4	1	2	1	1	3	0	0	0	2	2	0	0
0.983874	114	6	5	10	8	816	1172	17.278635	62	252	5976.375	8342.53125	2	2	109.319333	124.932859	5929.211713	192.590406	255	794167371	1624757001	255	0.206572	0.108393	0.098179	82	147	1	184	2	1	1	1	1	2	0	0	1	1	3	0	0
0.714182	114	1	5	10	6	534	268	21.003049	254	252	5387.982422	2509.164307	2	1	79.353556	120.191398	4013.392196	218.658469	255	3802396535	2514907206	255	0.162097	0.079909	0.082188	53	45	0	0	3	1	1	1	1	2	0	0	0	2	2	0	0
59.995674	7	1	6	2	0	92	0	0.016668	0	0	6.133776	0.0	0	0	59998.196	0.0	13.651471	0.0	0	0	0	0	0.0	0.0	0.0	46	0	0	0	2	2	2	2	2	2	0	0	0	2	2	1	0
59.995678	7	1	6	2	0	92	0	0.016668	0	0	6.133775	0.0	0	0	59998.2	0.0	0.0	0.0	0	0	0	0	0.0	0.0	0.0	46	0	0	0	2	2	2	2	2	2	0	0	0	2	2	1	0
59.995674	7	1	6	2	0	92	0	0.016668	0	0	6.133776	0.0	0	0	59998.196	0.0	13.651471	0.0	0	0	0	0	0.0	0.0	0.0	46	0	0	0	2	2	2	2	2	2	0	0	0	2	2	1	0
1.535254	114	6	5	10	10	826	1266	12.375802	62	252	3876.882812	5940.385254	2	2	170.481889	159.070562	11933.0656	244.118016	255	708428911	3141441573	255	0.180318	0.103612	0.076706	83	127	1	187	2	1	1	1	1	2	0	0	1	1	3	0	0
59.995678	7	1	6	2	0	92	0	0.016668	0	0	6.133775	0.0	0	0	59998.2	0.0	0.0	0.0	0	0	0	0	0.0	0.0	0.0	46	0	0	0	2	2	2	2	2	2	0	0	0	2	2	1	0
0.757295	114	1	5	10	6	534	268	19.80734	254	252	5081.243164	2366.316895	2	1	84.023333	123.799203	4064.836863	186.487812	255	1416292821	1856664256	255	0.226895	0.138291	0.088604	53	45	0	0	3	1	1	1	1	2	0	0	0	1	2	0	0
0.759306	114	1	5	10	8	534	354	22.388865	254	252	5067.785645	3266.140381	2	1	84.242667	98.501711	4716.886723	140.050609	255	2545019062	3292860217	255	0.172317	0.069791	0.102526	53	44	0	0	5	1	1	1	1	3	0	0	0	1	3	0	0
1.294036	114	1	5	10	8	2516	354	13.137192	254	252	14002.70117	1916.484497	2	1	143.781778	173.331141	9390.189727	257.271375	255	1381018516	1985881197	255	0.135361	0.079802	0.055559	252	44	0	0	2	1	1	1	1	2	0	0	0	1	3	0	0
1.059359	114	6	5	10	8	830	1134	16.047441	62	252	5641.147461	7498.874512	2	2	117.706556	132.899281	6102.668305	255.756219	255	1853677305	1202418679	255	0.274887	0.128459	0.146428	83	142	1	165	1	1	1	1	1	1	0	0	1	3	1	0	0
0.624048	114	1	5	10	6	534	268	24.036613	254	252	6166.192383	2871.573975	2	1	69.229667	106.834797	3412.856309	145.655875	255	2425182602	2706975732	255	0.221323	0.089865	0.131458	53	45	0	0	5	1	1	1	1	3	0	0	0	1	3	0	0
1.190292	114	1	5	10	8	2516	354	14.28221	254	252	15223.15527	2083.522461	2	1	132.107111	154.911719	8972.551926	220.423188	255	3033763933	3509078729	255	0.195284	0.105903	0.089381	252	44	0	0	2	1	1	1	1	2	0	0	0	1	3	0	0
0.999472	114	1	5	10	6	534	268	15.007924	254	252	3850.032715	1792.946655	2	1	110.960333	178.405406	6141.458662	306.944813	255	2868770840	4280658180	255	0.266426	0.107439	0.158987	53	45	0	0	5	1	1	1	1	3	0	0	0	2	3	0	0
0.990548	114	6	5	10	10	804	1414	19.181301	62	252	5847.268066	10281.17773	2	2	110.060889	100.616555	7172.956819	143.497953	255	1528762476	1066585482	255	0.181441	0.084249	0.097192	80	141	1	261	2	1	18	1	1	2	0	0	1	1	2	0	0
0.655618	114	1	5	10	6	534	268	22.879176	254	252	5869.271484	2733.298828	2	1	69.326	107.047	3518.358106	160.930422	255	740536776	1008520884	255	0.199328	0.120374	0.078954	53	45	0	0	2	1	1	1	1	2	0	0	0	1	2	0	0
0.810167	114	1	5	10	8	2516	354	20.983328	254	252	22365.75781	3061.097168	2	1	83.946222	98.96643	5467.042547	158.574391	255	811780886	2226389848	255	0.21379	0.117396	0.096394	252	44	0	0	17	1	1	1	1	3	0	0	0	1	3	0	0
14.846565	114	1	8	22	0	990	0	1.414469	254	0	509.208679	0.0	21	0	706.979312	0.0	965.398187	0.0	255	0	0	0	0.0	0.0	0.0	45	0	0	0	17	6	4	3	3	14	0	0	0	3	15	0	0
14.846565	114	1	8	22	0	990	0	1.414469	254	0	509.208679	0.0	21	0	706.979312	0.0	965.398187	0.0	255	0	0	0	0.0	0.0	0.0	45	0	0	0	17	6	4	3	3	14	0	0	0	3	15	0	0
14.846565	114	1	8	22	0	990	0	1.414469	254	0	509.208679	0.0	21	0	706.979312	0.0	965.398187	0.0	255	0	0	0	0.0	0.0	0.0	45	0	0	0	17	6	4	3	3	14	0	0	0	3	15	0	0
1.588788	114	1	5	10	6	534	268	9.441159	254	252	2421.971924	1127.903809	2	1	173.193	301.393594	11388.44841	541.030062	255	3086844008	3257523641	255	0.153274	0.081819	0.071455	53	45	0	0	2	1	1	1	1	2	0	0	0	2	2	0	0
1.151373	114	1	5	10	8	2516	354	14.76498	254	252	15737.73145	2153.949951	2	1	123.646778	144.751719	8172.13149	198.059172	255	531787453	1249086836	255	0.24447	0.13811	0.10636	252	44	0	0	17	1	1	1	1	3	0	0	0	10	3	0	0
14.355273	114	1	8	20	0	900	0	1.323555	254	0	476.47995	0.0	19	0	755.540687	0.0	1095.4585	0.0	255	0	0	0	0.0	0.0	0.0	45	0	0	0	17	6	9	3	3	14	0	0	0	10	15	0	0
14.355273	114	1	8	20	0	900	0	1.323555	254	0	476.47995	0.0	19	0	755.540687	0.0	1095.4585	0.0	255	0	0	0	0.0	0.0	0.0	45	0	0	0	17	6	9	3	3	14	0	0	0	10	15	0	0
14.355273	114	1	8	20	0	900	0	1.323555	254	0	476.47995	0.0	19	0	755.540687	0.0	1095.4585	0.0	255	0	0	0	0.0	0.0	0.0	45	0	0	0	17	6	9	3	3	14	0	0	0	10	15	0	0
15.53235	114	1	8	20	0	900	0	1.223253	254	0	440.371246	0.0	19	0	817.492125	0.0	1294.16175	0.0	255	0	0	0	0.0	0.0	0.0	45	0	0	0	17	6	9	3	3	14	0	0	0	10	15	0	0
15.590977	114	1	8	20	0	900	0	1.218654	254	0	438.715302	0.0	19	0	820.57775	0.0	1301.85075	0.0	255	0	0	0	0.0	0.0	0.0	45	0	0	0	17	6	9	3	3	14	0	0	0	10	15	0	0
15.53235	114	1	8	20	0	900	0	1.223253	254	0	440.371246	0.0	19	0	817.492125	0.0	1294.16175	0.0	255	0	0	0	0.0	0.0	0.0	45	0	0	0	17	6	9	3	3	14	0	0	0	10	15	0	0
15.53235	114	1	8	20	0	900	0	1.223253	254	0	440.371246	0.0	19	0	817.492125	0.0	1294.16175	0.0	255	0	0	0	0.0	0.0	0.0	45	0	0	0	17	6	9	3	3	14	0	0	0	10	15	0	0
15.590977	114	1	8	20	0	900	0	1.218654	254	0	438.715302	0.0	19	0	820.57775	0.0	1301.85075	0.0	255	0	0	0	0.0	0.0	0.0	45	0	0	0	17	6	9	3	3	14	0	0	0	10	15	0	0
15.590977	114	1	8	20	0	900	0	1.218654	254	0	438.715302	0.0	19	0	820.57775	0.0	1301.85075	0.0	255	0	0	0	0.0	0.0	0.0	45	0	0	0	17	6	9	3	3	14	0	0	0	10	15	0	0
1.074494	114	1	5	10	8	2516	354	15.821401	254	252	16863.75195	2308.063232	2	1	119.388222	135.148	7733.705204	189.958375	255	2795605829	1134397635	255	0.22157	0.127886	0.093684	252	44	0	0	17	1	1	1	1	3	0	0	0	3	3	0	0
15.979696	114	1	8	18	0	810	0	1.06385	254	0	382.985992	0.0	17	0	939.982125	0.0	1630.5805	0.0	255	0	0	0	0.0	0.0	0.0	45	0	0	0	17	6	2	1	1	14	0	0	0	3	15	0	0
15.226356	114	1	8	18	0	810	0	1.116485	254	0	401.934662	0.0	17	0	895.668	0.0	1477.873125	0.0	255	0	0	0	0.0	0.0	0.0	45	0	0	0	17	6	2	1	1	14	0	0	0	3	15	0	0
15.979696	114	1	8	18	0	810	0	1.06385	254	0	382.985992	0.0	17	0	939.982125	0.0	1630.5805	0.0	255	0	0	0	0.0	0.0	0.0	45	0	0	0	18	6	4	2	2	17	0	0	0	4	17	0	0
15.226356	114	1	8	18	0	810	0	1.116485	254	0	401.934662	0.0	17	0	895.668	0.0	1477.873125	0.0	255	0	0	0	0.0	0.0	0.0	45	0	0	0	18	6	4	2	2	17	0	0	0	4	17	0	0
15.979696	114	1	8	18	0	810	0	1.06385	254	0	382.985992	0.0	17	0	939.982125	0.0	1630.5805	0.0	255	0	0	0	0.0	0.0	0.0	45	0	0	0	18	6	4	2	2	17	0	0	0	4	17	0	0
1.303518	114	6	5	12	8	898	1120	14.575939	62	252	5057.083984	6014.492676	2	2	118.501635	175.467	6491.561713	252.408328	255	1182907296	802589817	255	0.140062	0.07451	0.065552	75	140	1	157	1	1	1	1	1	1	0	0	1	2	1	0	0
15.226356	114	1	8	18	0	810	0	1.116485	254	0	401.934662	0.0	17	0	895.668	0.0	1477.873125	0.0	255	0	0	0	0.0	0.0	0.0	45	0	0	0	18	6	4	2	2	17	0	0	0	4	17	0	0
15.374568	114	1	8	16	0	720	0	0.975637	254	0	351.22937	0.0	15	0	1024.971188	0.0	1831.659375	0.0	255	0	0	0	0.0	0.0	0.0	45	0	0	0	18	6	3	3	3	17	0	0	0	3	17	0	0
15.374568	114	1	8	16	0	720	0	0.975637	254	0	351.22937	0.0	15	0	1024.971188	0.0	1831.659375	0.0	255	0	0	0	0.0	0.0	0.0	45	0	0	0	18	6	3	3	3	17	0	0	0	3	17	0	0
15.374568	114	1	8	16	0	720	0	0.975637	254	0	351.22937	0.0	15	0	1024.971188	0.0	1831.659375	0.0	255	0	0	0	0.0	0.0	0.0	45	0	0	0	18	6	3	3	3	17	0	0	0	3	17	0	0
0.582389	114	1	5	10	6	534	268	25.755981	254	252	6607.267578	3076.981201	2	1	64.699778	96.684398	3507.093149	155.981016	255	4226419251	1222508038	255	0.178731	0.098958	0.079773	53	45	0	0	3	1	1	1	1	2	0	0	0	1	2	0	0
16.448053	114	1	8	14	0	630	0	0.790367	254	0	284.532166	0.0	13	0	1265.234875	0.0	2435.79	0.0	255	0	0	0	0.0	0.0	0.0	45	0	0	0	18	6	9	3	3	17	0	0	0	10	17	0	0
16.76671	114	1	8	14	0	630	0	0.775346	254	0	279.124512	0.0	13	0	1289.747	0.0	2508.6645	0.0	255	0	0	0	0.0	0.0	0.0	45	0	0	0	18	6	9	3	3	17	0	0	0	10	17	0	0
16.76671	114	1	8	14	0	630	0	0.775346	254	0	279.124512	0.0	13	0	1289.747	0.0	2508.6645	0.0	255	0	0	0	0.0	0.0	0.0	45	0	0	0	18	6	9	3	3	17	0	0	0	10	17	0	0
15.40279	114	1	8	14	0	630	0	0.844003	254	0	303.841064	0.0	13	0	1184.83	0.0	2188.4775	0.0	255	0	0	0	0.0	0.0	0.0	45	0	0	0	18	6	9	3	3	17	0	0	0	10	17	0	0
16.448053	114	1	8	14	0	630	0	0.790367	254	0	284.532166	0.0	13	0	1265.234875	0.0	2435.79	0.0	255	0	0	0	0.0	0.0	0.0	45	0	0	0	18	6	9	3	3	17	0	0	0	10	17	0	0
2.462774	114	1	5	10	8	2516	354	6.902785	254	252	7357.556641	1006.994507	2	1	273.641556	328.576719	17425.54618	481.345844	255	3840327893	3548556327	255	0.2792	0.162075	0.117125	252	44	0	0	18	1	1	1	1	1	0	0	0	10	1	0	0
1.047169	114	1	5	10	8	534	354	16.234247	254	252	3674.669678	2368.290283	2	1	116.352111	132.691281	7064.833854	172.447047	255	3922662296	186468384	255	0.171522	0.11764	0.053882	53	44	0	0	3	1	1	1	1	2	0	0	0	2	2	0	0
16.76671	114	1	8	14	0	630	0	0.775346	254	0	279.124512	0.0	13	0	1289.747	0.0	2508.6645	0.0	255	0	0	0	0.0	0.0	0.0	45	0	0	0	18	6	9	3	3	17	0	0	0	10	17	0	0
16.448053	114	1	8	14	0	630	0	0.790367	254	0	284.532166	0.0	13	0	1265.234875	0.0	2435.79	0.0	255	0	0	0	0.0	0.0	0.0	45	0	0	0	18	6	9	3	3	17	0	0	0	10	17	0	0
15.40279	114	1	8	14	0	630	0	0.844003	254	0	303.841064	0.0	13	0	1184.83	0.0	2188.4775	0.0	255	0	0	0	0.0	0.0	0.0	45	0	0	0	18	6	9	3	3	17	0	0	0	10	17	0	0
15.40279	114	1	8	14	0	630	0	0.844003	254	0	303.841064	0.0	13	0	1184.83	0.0	2188.4775	0.0	255	0	0	0	0.0	0.0	0.0	45	0	0	0	18	6	9	3	3	17	0	0	0	10	17	0	0
2.417396	114	6	5	12	10	896	1142	8.687033	62	252	2720.282471	3402.007568	2	2	219.671639	251.911219	13318.12168	368.903437	255	1647371567	938705912	255	0.301504	0.150194	0.15131	75	114	1	126	1	1	2	1	1	1	0	0	1	1	1	0	0
16.044233	114	1	8	12	0	540	0	0.685605	254	0	246.817657	0.0	11	0	1458.56675	0.0	2845.959	0.0	255	0	0	0	0.0	0.0	0.0	45	0	0	0	8	6	5	2	2	7	0	0	0	5	8	0	0
16.352577	114	1	8	12	0	540	0	0.672677	254	0	242.163666	0.0	11	0	1486.598	0.0	2934.0635	0.0	255	0	0	0	0.0	0.0	0.0	45	0	0	0	8	6	5	3	3	7	0	0	0	5	8	0	0
16.044233	114	1	8	12	0	540	0	0.685605	254	0	246.817657	0.0	11	0	1458.56675	0.0	2845.959	0.0	255	0	0	0	0.0	0.0	0.0	45	0	0	0	18	6	2	1	1	17	0	0	0	1	17	0	0
16.352577	114	1	8	12	0	540	0	0.672677	254	0	242.163666	0.0	11	0	1486.598	0.0	2934.0635	0.0	255	0	0	0	0.0	0.0	0.0	45	0	0	0	8	6	5	3	3	7	0	0	0	5	8	0	0
16.352577	114	1	8	12	0	540	0	0.672677	254	0	242.163666	0.0	11	0	1486.598	0.0	2934.0635	0.0	255	0	0	0	0.0	0.0	0.0	45	0	0	0	8	6	5	3	3	7	0	0	0	5	8	0	0
16.044233	114	1	8	12	0	540	0	0.685605	254	0	246.817657	0.0	11	0	1458.56675	0.0	2845.959	0.0	255	0	0	0	0.0	0.0	0.0	45	0	0	0	8	6	5	2	2	7	0	0	0	5	8	0	0
0.664512	114	1	5	10	6	534	268	22.572957	254	252	5790.71582	2696.71582	2	1	69.994778	114.784602	3565.853629	166.495	255	2600388172	623342715	255	0.148054	0.090584	0.05747	53	45	0	0	5	1	1	1	1	3	0	0	0	2	3	0	0
0.860208	114	1	5	10	6	534	268	17.437643	254	252	4473.336914	2083.217041	2	1	95.474667	156.240203	4650.146095	225.094078	255	2537299422	4130059309	255	0.16717	0.079005	0.088165	53	45	0	0	5	1	1	1	1	3	0	0	0	1	3	0	0
15.102544	114	1	8	10	0	450	0	0.595926	254	0	214.533401	0.0	9	0	1678.0605	0.0	3601.72875	0.0	255	0	0	0	0.0	0.0	0.0	45	0	0	0	11	6	2	2	2	11	0	0	0	3	11	0	0
1.979445	114	6	5	10	10	810	1228	9.59865	62	252	2946.280518	4469.939941	2	2	219.938333	211.908	14679.52685	514.389156	255	504743724	17824254	255	0.14109	0.071357	0.069733	81	123	1	168	2	1	1	1	1	2	0	0	1	1	2	0	0
15.102544	114	1	8	10	0	450	0	0.595926	254	0	214.533401	0.0	9	0	1678.0605	0.0	3601.72875	0.0	255	0	0	0	0.0	0.0	0.0	45	0	0	0	11	6	2	2	2	11	0	0	0	3	11	0	0
1.763225	114	1	5	10	8	2516	354	9.641424	254	252	10276.62402	1406.513672	2	1	193.716111	229.543281	11342.30539	425.373531	255	732537965	857310543	255	0.228211	0.156418	0.071793	252	44	0	0	8	1	1	1	1	1	0	0	0	3	1	0	0
0.651652	114	1	5	10	6	534	268	23.018422	254	252	5904.992188	2749.934082	2	1	68.209889	112.848203	3503.393362	172.291953	255	573378078	3844895218	255	0.191544	0.087402	0.104142	53	45	0	0	5	1	1	1	1	3	0	0	0	1	3	0	0
15.684376	114	1	8	10	0	450	0	0.573819	254	0	206.575012	0.0	9	0	1742.7085	0.0	3773.5005	0.0	255	0	0	0	0.0	0.0	0.0	45	0	0	0	8	6	2	2	2	7	0	0	0	3	8	0	0
15.684376	114	1	8	10	0	450	0	0.573819	254	0	206.575012	0.0	9	0	1742.7085	0.0	3773.5005	0.0	255	0	0	0	0.0	0.0	0.0	45	0	0	0	8	6	2	2	2	7	0	0	0	3	8	0	0
15.008936	114	1	8	8	0	360	0	0.466389	254	0	167.899979	0.0	7	0	2144.13375	0.0	4393.9205	0.0	255	0	0	0	0.0	0.0	0.0	45	0	0	0	11	6	2	2	2	11	0	0	0	2	11	0	0
15.008936	114	1	8	8	0	360	0	0.466389	254	0	167.899979	0.0	7	0	2144.13375	0.0	4393.9205	0.0	255	0	0	0	0.0	0.0	0.0	45	0	0	0	11	6	2	2	2	11	0	0	0	2	11	0	0
1.15935	114	1	5	10	8	534	354	14.663388	254	252	3319.101074	2139.129639	2	1	122.448111	153.663141	8652.007826	198.409875	255	1859843698	1145592012	255	0.153635	0.083699	0.069936	53	44	0	0	3	1	1	1	1	2	0	0	0	1	2	0	0
16.131804	114	1	8	8	0	360	0	0.433925	254	0	156.213165	0.0	7	0	2304.54325	0.0	4770.138	0.0	255	0	0	0	0.0	0.0	0.0	45	0	0	0	11	6	2	2	2	11	0	0	0	2	11	0	0
16.131804	114	1	8	8	0	360	0	0.433925	254	0	156.213165	0.0	7	0	2304.54325	0.0	4770.138	0.0	255	0	0	0	0.0	0.0	0.0	45	0	0	0	11	6	2	2	2	11	0	0	0	2	11	0	0
0.717487	114	1	5	10	6	534	268	20.906303	254	252	5363.163574	2497.606201	2	1	66.388333	126.871	3284.802132	162.022297	255	4059060577	1649278110	255	0.132444	0.083125	0.049319	53	45	0	0	3	1	1	1	1	2	0	0	0	2	2	0	0
16.488672	114	1	8	6	0	270	0	0.303238	254	0	109.165855	0.0	5	0	3297.7345	0.0	6174.6335	0.0	255	0	0	0	0.0	0.0	0.0	45	0	0	0	11	6	5	2	2	11	0	0	0	5	11	0	0
0.874834	114	1	5	10	8	2516	354	19.432258	254	252	20712.5	2834.823486	2	1	97.190556	104.87743	5023.861708	182.480562	255	2138990264	4013507049	255	0.228169	0.140685	0.087484	252	44	0	0	12	1	1	1	1	3	0	0	0	2	3	0	0
16.800188	114	1	8	6	0	270	0	0.297616	254	0	107.141655	0.0	5	0	3360.0375	0.0	6278.833	0.0	255	0	0	0	0.0	0.0	0.0	45	0	0	0	12	6	1	1	1	9	0	0	0	2	9	0	0
16.488672	114	1	8	6	0	270	0	0.303238	254	0	109.165855	0.0	5	0	3297.7345	0.0	6174.6335	0.0	255	0	0	0	0.0	0.0	0.0	45	0	0	0	11	6	5	2	2	11	0	0	0	5	11	0	0
16.800188	114	1	8	6	0	270	0	0.297616	254	0	107.141655	0.0	5	0	3360.0375	0.0	6278.833	0.0	255	0	0	0	0.0	0.0	0.0	45	0	0	0	11	6	5	1	1	11	0	0	0	5	11	0	0
1.538604	114	6	5	10	10	814	1266	12.348856	62	252	3811.24707	5927.451172	2	2	170.860889	158.795219	9513.325933	271.657688	255	664847518	2707919610	255	0.333902	0.109439	0.224463	81	127	1	188	2	1	1	1	1	2	0	0	1	2	2	0	0
16.136995	114	1	8	6	0	270	0	0.309847	254	0	111.54493	0.0	5	0	3227.399	0.0	6033.978	0.0	255	0	0	0	0.0	0.0	0.0	45	0	0	0	11	6	5	2	2	11	0	0	0	5	11	0	0
16.136995	114	1	8	6	0	270	0	0.309847	254	0	111.54493	0.0	5	0	3227.399	0.0	6033.978	0.0	255	0	0	0	0.0	0.0	0.0	45	0	0	0	11	6	5	2	2	11	0	0	0	5	11	0	0
17.272808	114	1	8	4	0	180	0	0.173683	254	0	62.526024	0.0	3	0	5757.6025	0.0	8142.4755	0.0	255	0	0	0	0.0	0.0	0.0	45	0	0	0	12	6	8	2	2	9	0	0	0	9	9	0	0
17.267853	114	1	8	4	0	180	0	0.173733	254	0	62.543964	0.0	3	0	5755.9505	0.0	8140.131	0.0	255	0	0	0	0.0	0.0	0.0	45	0	0	0	12	6	8	2	2	9	0	0	0	9	9	0	0
17.267853	114	1	8	4	0	180	0	0.173733	254	0	62.543964	0.0	3	0	5755.9505	0.0	8140.131	0.0	255	0	0	0	0.0	0.0	0.0	45	0	0	0	12	6	8	2	2	9	0	0	0	9	9	0	0
0.869206	114	1	5	10	6	534	268	17.257129	254	252	4427.028809	2061.651611	2	1	89.176556	152.091797	4647.90085	215.683547	255	1130834393	1765038992	255	0.2012	0.108745	0.092455	53	45	0	0	4	1	1	1	1	3	0	0	0	1	3	0	0
19.176811	114	1	8	4	0	180	0	0.156439	254	0	56.31802	0.0	3	0	6392.2705	0.0	9040.03	0.0	255	0	0	0	0.0	0.0	0.0	45	0	0	0	12	6	8	2	2	9	0	0	0	9	9	0	0
17.272808	114	1	8	4	0	180	0	0.173683	254	0	62.526024	0.0	3	0	5757.6025	0.0	8142.4755	0.0	255	0	0	0	0.0	0.0	0.0	45	0	0	0	12	6	8	2	2	9	0	0	0	9	9	0	0
16.687513	114	1	8	4	0	180	0	0.179775	254	0	64.719048	0.0	3	0	5562.5045	0.0	7866.557	0.0	255	0	0	0	0.0	0.0	0.0	45	0	0	0	12	6	8	2	2	9	0	0	0	9	9	0	0
19.176811	114	1	8	4	0	180	0	0.156439	254	0	56.31802	0.0	3	0	6392.2705	0.0	9040.03	0.0	255	0	0	0	0.0	0.0	0.0	45	0	0	0	12	6	8	2	2	9	0	0	0	9	9	0	0
0.816781	114	1	5	10	6	2516	268	18.364776	254	252	22184.65039	2193.978516	2	1	90.476222	137.692797	4489.654147	196.170453	255	2986121594	4120927092	255	0.234341	0.128308	0.106033	252	45	0	0	12	1	1	1	1	3	0	0	0	9	3	0	0
16.687513	114	1	8	4	0	180	0	0.179775	254	0	64.719048	0.0	3	0	5562.5045	0.0	7866.557	0.0	255	0	0	0	0.0	0.0	0.0	45	0	0	0	12	6	8	2	2	9	0	0	0	9	9	0	0
0.724897	114	1	5	10	6	534	268	20.692594	254	252	5308.340332	2472.075195	2	1	78.324111	114.136	4176.591702	179.829109	255	1754390776	3920969527	255	0.305671	0.154212	0.151459	53	45	0	0	4	1	1	1	1	3	0	0	0	1	3	0	0
1.625287	114	6	5	12	8	876	1182	11.690243	62	252	3952.532471	5094.484863	2	2	147.753369	221.341281	7502.326999	308.739156	255	1189974610	4041664482	255	0.184153	0.075141	0.109012	73	148	1	189	1	1	2	1	1	1	0	0	1	1	1	0	0
1.739142	114	1	5	10	8	2516	354	9.774935	254	252	10418.93066	1425.990601	2	1	193.200556	237.767719	11446.07773	345.173906	255	2807919407	90823043	255	0.155534	0.074759	0.080775	252	44	0	0	12	1	1	1	1	3	0	0	0	1	3	0	0
0.885835	114	1	5	10	6	534	268	16.933176	254	252	4343.924316	2022.950073	2	1	98.388333	146.184594	4828.08777	224.065016	255	1049614339	2314763912	255	0.264407	0.154903	0.109504	53	45	0	0	4	1	1	1	1	3	0	0	0	2	3	0	0
1.179485	114	1	5	10	8	534	354	14.413071	254	252	3262.440918	2102.612549	2	1	131.053889	157.24	7212.306954	296.206062	255	2521601668	1350177862	255	0.153475	0.059793	0.093682	53	44	0	0	5	1	1	1	1	2	0	0	0	2	2	0	0
1.318945	114	1	5	10	8	2516	354	12.889089	254	252	13738.25195	1880.290649	2	1	139.290556	176.796141	8370.505282	290.400688	255	194472982	3611257216	255	0.141348	0.081363	0.059985	252	44	0	0	1	1	2	1	1	1	0	0	0	1	2	0	0
1.048635	114	6	5	10	8	824	1206	16.211551	62	252	5660.692383	8056.1875	2	2	116.515	129.34943	6160.721977	249.897156	255	3719681799	1268959706	255	0.263248	0.142526	0.120722	82	151	1	201	4	1	1	1	1	4	0	0	1	1	4	0	0
1.49338	114	6	5	10	10	822	1378	12.722817	62	252	3964.161865	6648.006836	2	2	165.843111	154.136328	9429.113098	361.663156	255	2803389328	344484475	255	0.24616	0.106148	0.140012	82	138	1	190	4	1	19	3	3	4	0	0	9	3	4	0	0
1.49338	114	6	5	10	10	822	1378	12.722817	62	252	3964.161865	6648.006836	2	2	165.843111	154.136328	9429.113098	361.663156	255	2803389328	344484475	255	0.24616	0.106148	0.140012	82	138	1	190	4	1	19	3	3	4	0	0	9	3	4	0	0
0.657843	114	1	5	10	8	534	354	25.842032	254	252	5849.419922	3769.896484	2	1	71.205889	82.13343	3940.160955	155.716141	255	3513978104	3009814518	255	0.154585	0.0829	0.071685	53	44	0	0	5	1	1	1	1	2	0	0	0	1	2	0	0
1.49338	114	6	5	10	10	822	1378	12.722817	62	252	3964.161865	6648.006836	2	2	165.843111	154.136328	9429.113098	361.663156	255	2803389328	344484475	255	0.24616	0.106148	0.140012	82	138	1	190	4	1	19	3	3	4	0	0	9	3	4	0	0
1.450415	114	1	5	10	8	2516	354	11.720783	254	252	12492.97559	1709.855469	2	1	161.142778	196.436281	10739.8817	272.772906	255	2169276756	153020640	255	0.148026	0.075352	0.072674	252	44	0	0	3	1	1	1	1	1	0	0	0	1	1	0	0
1.45018	114	1	5	10	8	534	354	11.722682	254	252	2653.463623	1710.132446	2	1	161.131111	186.609422	10858.87348	275.466563	255	676216202	1044137019	255	0.147977	0.075253	0.072724	53	44	0	0	3	1	1	1	1	2	0	0	0	2	2	0	0
1.302269	114	1	5	10	8	534	354	13.054139	254	252	2954.842773	1904.36853	2	1	131.686	173.98	9299.015842	230.862594	255	1096251361	3075233536	255	0.162513	0.084404	0.078109	53	44	0	0	3	1	1	1	1	2	0	0	0	1	2	0	0
1.20946	114	6	5	10	8	816	1294	14.055859	62	252	4861.673828	7494.253418	2	2	134.384444	161.683141	8559.975615	332.885312	255	4178422368	2909803900	255	0.160495	0.076835	0.08366	82	162	1	245	4	1	1	1	1	4	0	0	1	1	5	0	0
0.638839	114	1	5	10	6	2516	268	23.480094	254	252	28363.95313	2805.088623	2	1	67.101111	99.882797	3558.53123	152.201516	255	2761340365	4249137715	255	0.223974	0.139422	0.084552	252	45	0	0	2	1	1	1	1	2	0	0	0	2	3	0	0
1.368353	114	6	5	10	10	810	1138	13.885306	62	252	4262.058105	5992.605469	2	2	151.936889	140.481	8151.237969	274.637688	255	3927142267	686902016	255	0.257473	0.104015	0.153458	81	114	1	199	4	1	2	2	2	4	0	0	4	3	5	0	0
1.368353	114	6	5	10	10	810	1138	13.885306	62	252	4262.058105	5992.605469	2	2	151.936889	140.481	8151.237969	274.637688	255	3927142267	686902016	255	0.257473	0.104015	0.153458	81	114	1	199	4	1	2	2	2	4	0	0	4	3	5	0	0
0.963874	114	1	5	10	8	2516	354	17.63716	254	252	18799.13867	2572.950439	2	1	104.145556	128.774	6995.117633	184.499641	255	4020956110	929068355	255	0.122622	0.062448	0.060174	252	44	0	0	2	1	2	1	1	2	0	0	0	1	3	0	0
0.866189	114	1	5	10	8	534	354	19.626202	254	252	4442.448242	2863.116455	2	1	91.926889	103.145141	4882.050891	188.508297	255	4029826422	3624478972	255	0.237641	0.144164	0.093477	53	44	0	0	4	1	1	1	1	1	0	0	0	3	1	0	0
0.720965	114	6	5	10	8	800	1246	23.579507	62	252	7989.291992	12105.99609	2	2	80.107222	93.228859	4202.933493	149.406563	255	3269906757	2745857208	255	0.142953	0.067697	0.075256	80	156	1	221	2	1	20	1	1	2	0	0	1	1	2	0	0
0.650809	114	1	5	10	6	2516	268	23.048237	254	252	27842.27148	2753.496094	2	1	65.168778	105.39	3580.068927	150.487172	255	1790221268	1361794474	255	0.286305	0.12385	0.162455	252	45	0	0	2	1	1	1	1	2	0	0	0	1	2	0	0
1.09756	114	6	5	10	10	792	1140	17.311126	62	252	5196.981934	7478.40625	2	2	121.937222	113.950555	7823.68249	154.534266	255	365998042	2150456672	255	0.149633	0.072004	0.077629	79	114	1	125	2	1	1	1	1	2	0	0	1	1	2	0	0
0.847027	114	1	5	10	6	534	268	17.708999	254	252	4542.948242	2115.63501	2	1	90.553	146.489	4881.42292	226.545547	255	854834386	928619636	255	0.265274	0.114578	0.150696	53	45	0	0	2	1	1	1	1	2	0	0	0	1	2	0	0
0.698707	114	1	5	10	6	2516	268	21.468227	254	252	25933.61719	2564.737549	2	1	72.785	117.88	3880.991189	184.798297	255	2697171862	79615878	255	0.203594	0.109304	0.09429	252	45	0	0	2	1	1	1	1	2	0	0	0	1	2	0	0
1.058935	114	1	5	10	8	2516	354	16.053865	254	252	17111.53125	2341.975586	2	1	117.649444	141.687141	7825.927286	202.278828	255	2876010731	1773399987	255	0.15398	0.067118	0.086862	252	44	0	0	3	1	1	1	1	2	0	0	0	2	2	0	0
0.762124	114	1	5	10	8	534	354	22.306081	254	252	5049.047363	3254.063721	2	1	84.680444	97.66257	5196.7357	131.455094	255	2450225453	857637212	255	0.132417	0.07776	0.054657	53	44	0	0	6	1	1	1	1	4	0	0	0	1	4	0	0
0.696721	114	1	5	10	8	2516	354	24.40001	254	252	26007.54102	3559.531006	2	1	74.717	90.208289	4045.492527	163.732797	255	3664217323	1561140497	255	0.137256	0.065254	0.072002	252	44	0	0	3	1	1	1	1	2	0	0	0	1	2	0	0
1.552272	114	6	5	10	8	822	1120	10.951689	62	252	3813.764648	5050.661133	2	2	172.474667	205.666422	10175.85319	397.208594	255	1797628756	1731393852	255	0.22291	0.098223	0.124687	82	140	1	157	2	1	1	1	1	2	0	0	1	1	2	0	0
1.080772	114	1	5	10	8	534	354	15.729496	254	252	3560.417725	2294.656006	2	1	118.041778	140.174578	7023.830555	207.317875	255	150265011	4249647506	255	0.18222	0.099541	0.082679	53	44	0	0	6	1	1	1	1	4	0	0	0	1	4	0	0
0.685279	114	1	5	10	6	534	268	21.888895	254	252	5615.230957	2614.993164	2	1	63.285444	108.015	3505.66538	138.291359	255	2270531088	1239868836	255	0.236791	0.145203	0.091588	53	45	0	0	5	1	1	1	1	3	0	0	0	2	3	0	0
0.874161	114	6	5	10	10	796	1192	21.735126	62	252	6561.720215	9819.701172	2	2	97.129	86.873555	5342.234208	160.059984	255	3592259928	3043092096	255	0.174053	0.091674	0.082379	80	119	1	151	2	1	1	1	1	1	0	0	1	1	1	0	0
0.633507	114	1	5	10	6	2516	268	23.677717	254	252	28602.68164	2828.697998	2	1	66.765333	112.086602	3599.072528	181.029141	255	2985558268	2856325946	255	0.15334	0.073071	0.080269	252	45	0	0	18	1	1	1	1	1	0	0	0	2	1	0	0
0.418529	114	1	5	10	6	534	268	35.83981	254	252	9194.105469	4281.662598	2	1	43.467333	66.652203	2208.951184	89.613461	255	1570613953	2907579949	255	0.155128	0.08526	0.069868	53	45	0	0	5	1	2	2	1	3	0	0	0	2	3	0	0
9.734114	114	1	8	12	0	540	0	1.130046	254	0	406.816711	0.0	11	0	884.919437	0.0	1438.30125	0.0	255	0	0	0	0.0	0.0	0.0	45	0	0	0	18	6	11	2	2	18	0	0	0	11	17	0	0
9.05373	114	1	8	12	0	540	0	1.214969	254	0	437.388794	0.0	11	0	823.066375	0.0	1273.996375	0.0	255	0	0	0	0.0	0.0	0.0	45	0	0	0	18	6	11	2	2	18	0	0	0	11	17	0	0
8.834706	114	1	8	12	0	540	0	1.245089	254	0	448.232208	0.0	11	0	803.155062	0.0	1223.7005	0.0	255	0	0	0	0.0	0.0	0.0	45	0	0	0	18	6	11	2	2	18	0	0	0	11	17	0	0
9.05373	114	1	8	12	0	540	0	1.214969	254	0	437.388794	0.0	11	0	823.066375	0.0	1273.996375	0.0	255	0	0	0	0.0	0.0	0.0	45	0	0	0	18	6	11	2	2	18	0	0	0	11	17	0	0
8.232217	114	1	8	12	0	540	0	1.336214	254	0	481.036896	0.0	11	0	748.383375	0.0	1073.022	0.0	255	0	0	0	0.0	0.0	0.0	45	0	0	0	18	6	11	2	2	18	0	0	0	11	17	0	0
9.492497	114	1	8	12	0	540	0	1.15881	254	0	417.17157	0.0	11	0	862.95425	0.0	1377.74275	0.0	255	0	0	0	0.0	0.0	0.0	45	0	0	0	18	6	11	2	2	18	0	0	0	11	17	0	0
8.232217	114	1	8	12	0	540	0	1.336214	254	0	481.036896	0.0	11	0	748.383375	0.0	1073.022	0.0	255	0	0	0	0.0	0.0	0.0	45	0	0	0	18	6	11	2	2	18	0	0	0	11	17	0	0
9.492497	114	1	8	12	0	540	0	1.15881	254	0	417.17157	0.0	11	0	862.95425	0.0	1377.74275	0.0	255	0	0	0	0.0	0.0	0.0	45	0	0	0	18	6	11	2	2	18	0	0	0	11	17	0	0
1.139638	114	1	5	10	8	534	354	14.917018	254	252	3376.510986	2176.129639	2	1	126.522667	138.379141	7527.464104	177.597625	255	516089707	2848975953	255	0.272878	0.170975	0.101903	53	44	0	0	5	1	2	2	1	3	0	0	0	2	3	0	0
9.734114	114	1	8	12	0	540	0	1.130046	254	0	406.816711	0.0	11	0	884.919437	0.0	1438.30125	0.0	255	0	0	0	0.0	0.0	0.0	45	0	0	0	18	6	11	2	2	18	0	0	0	11	17	0	0
8.834706	114	1	8	12	0	540	0	1.245089	254	0	448.232208	0.0	11	0	803.155062	0.0	1223.7005	0.0	255	0	0	0	0.0	0.0	0.0	45	0	0	0	18	6	11	2	2	18	0	0	0	11	17	0	0
6e-06	114	1	8	2	0	90	0	166666.6608	254	0	59999996.0	0.0	1	0	0.006	0.0	0.0	0.0	255	0	0	0	0.0	0.0	0.0	45	0	0	0	18	6	11	1	1	18	0	0	0	11	17	0	0
13.982293	114	1	8	10	0	450	0	0.643671	254	0	231.721649	0.0	9	0	1553.588125	0.0	3023.2175	0.0	255	0	0	0	0.0	0.0	0.0	45	0	0	0	27	6	20	2	2	25	0	0	0	22	25	0	0
20.535067	114	1	8	10	0	450	0	0.438275	254	0	157.778885	0.0	9	0	2281.67375	0.0	5055.469	0.0	255	0	0	0	0.0	0.0	0.0	45	0	0	0	27	6	20	2	2	25	0	0	0	22	25	0	0
18.112692	114	1	8	10	0	450	0	0.496889	254	0	178.880096	0.0	9	0	2012.521375	0.0	4301.3875	0.0	255	0	0	0	0.0	0.0	0.0	45	0	0	0	27	6	20	2	2	25	0	0	0	22	25	0	0
0.500492	114	1	5	10	6	2516	268	29.97051	254	252	36204.375	3580.477051	2	1	55.454778	87.089602	2698.828515	125.331422	255	2593748055	4108003839	255	0.109026	0.065034	0.043992	252	45	0	0	27	1	1	1	1	1	0	0	0	22	1	0	0
15.328777	114	1	8	10	0	450	0	0.587131	254	0	211.367157	0.0	9	0	1703.1975	0.0	3444.5785	0.0	255	0	0	0	0.0	0.0	0.0	45	0	0	0	27	6	20	2	2	25	0	0	0	22	25	0	0
14.958252	114	1	8	10	0	450	0	0.601675	254	0	216.602844	0.0	9	0	1662.028	0.0	3325.15875	0.0	255	0	0	0	0.0	0.0	0.0	45	0	0	0	27	6	20	2	2	25	0	0	0	22	25	0	0
13.053721	114	1	8	10	0	450	0	0.689459	254	0	248.205078	0.0	9	0	1450.4135	0.0	2746.9375	0.0	255	0	0	0	0.0	0.0	0.0	45	0	0	0	27	6	20	2	2	25	0	0	0	22	25	0	0
1.12155	114	6	5	12	10	890	1150	18.724088	62	252	5820.516602	7382.640137	2	2	101.878273	114.842109	6268.573175	186.929859	255	3214576969	978178361	255	0.155339	0.08797	0.067369	74	115	1	130	2	1	1	1	1	2	0	0	1	1	2	0	0
14.958252	114	1	8	10	0	450	0	0.601675	254	0	216.602844	0.0	9	0	1662.028	0.0	3325.15875	0.0	255	0	0	0	0.0	0.0	0.0	45	0	0	0	27	6	20	2	2	25	0	0	0	22	25	0	0
19.106997	114	1	8	10	0	450	0	0.471032	254	0	169.571396	0.0	9	0	2122.9995	0.0	4611.1625	0.0	255	0	0	0	0.0	0.0	0.0	45	0	0	0	27	6	20	2	2	25	0	0	0	22	25	0	0
24.755817	114	1	8	10	0	450	0	0.363551	254	0	130.878326	0.0	9	0	2750.64575	0.0	6359.573	0.0	255	0	0	0	0.0	0.0	0.0	45	0	0	0	27	6	20	1	1	25	0	0	0	22	25	0	0
23.255651	114	1	8	10	0	450	0	0.387003	254	0	139.320969	0.0	9	0	2583.96125	0.0	5897.124	0.0	255	0	0	0	0.0	0.0	0.0	45	0	0	0	18	6	6	2	2	18	0	0	0	6	17	0	0
22.761002	114	1	8	10	0	450	0	0.395413	254	0	142.34874	0.0	9	0	2529.0	0.0	5749.481	0.0	255	0	0	0	0.0	0.0	0.0	45	0	0	0	18	6	6	2	2	18	0	0	0	6	17	0	0
23.255651	114	1	8	10	0	450	0	0.387003	254	0	139.320969	0.0	9	0	2583.96125	0.0	5897.124	0.0	255	0	0	0	0.0	0.0	0.0	45	0	0	0	18	6	6	2	2	18	0	0	0	6	17	0	0
22.761002	114	1	8	10	0	450	0	0.395413	254	0	142.34874	0.0	9	0	2529.0	0.0	5749.481	0.0	255	0	0	0	0.0	0.0	0.0	45	0	0	0	18	6	6	2	2	18	0	0	0	6	17	0	0
18.44595	114	1	8	10	0	450	0	0.487912	254	0	175.648315	0.0	9	0	2049.54975	0.0	4402.1095	0.0	255	0	0	0	0.0	0.0	0.0	45	0	0	0	18	6	6	1	1	18	0	0	0	6	17	0	0
24.755817	114	1	8	10	0	450	0	0.363551	254	0	130.878326	0.0	9	0	2750.64575	0.0	6359.573	0.0	255	0	0	0	0.0	0.0	0.0	45	0	0	0	18	6	6	1	1	18	0	0	0	6	17	0	0
15.328777	114	1	8	10	0	450	0	0.587131	254	0	211.367157	0.0	9	0	1703.1975	0.0	3444.5785	0.0	255	0	0	0	0.0	0.0	0.0	45	0	0	0	27	6	20	2	2	25	0	0	0	22	25	0	0
13.053721	114	1	8	10	0	450	0	0.689459	254	0	248.205078	0.0	9	0	1450.4135	0.0	2746.9375	0.0	255	0	0	0	0.0	0.0	0.0	45	0	0	0	27	6	20	2	2	25	0	0	0	22	25	0	0
20.535067	114	1	8	10	0	450	0	0.438275	254	0	157.778885	0.0	9	0	2281.67375	0.0	5055.469	0.0	255	0	0	0	0.0	0.0	0.0	45	0	0	0	27	6	20	2	2	25	0	0	0	22	25	0	0
21.025787	114	1	8	10	0	450	0	0.428046	254	0	154.096481	0.0	9	0	2336.19825	0.0	5212.482	0.0	255	0	0	0	0.0	0.0	0.0	45	0	0	0	27	6	20	2	2	25	0	0	0	22	25	0	0
21.987556	114	1	8	10	0	450	0	0.409322	254	0	147.356079	0.0	9	0	2443.06175	0.0	5508.143	0.0	255	0	0	0	0.0	0.0	0.0	45	0	0	0	27	6	20	2	2	25	0	0	0	22	25	0	0
18.112692	114	1	8	10	0	450	0	0.496889	254	0	178.880096	0.0	9	0	2012.521375	0.0	4301.3875	0.0	255	0	0	0	0.0	0.0	0.0	45	0	0	0	27	6	20	2	2	25	0	0	0	22	25	0	0
18.44595	114	1	8	10	0	450	0	0.487912	254	0	175.648315	0.0	9	0	2049.54975	0.0	4402.1095	0.0	255	0	0	0	0.0	0.0	0.0	45	0	0	0	27	6	20	1	1	25	0	0	0	22	25	0	0
21.987556	114	1	8	10	0	450	0	0.409322	254	0	147.356079	0.0	9	0	2443.06175	0.0	5508.143	0.0	255	0	0	0	0.0	0.0	0.0	45	0	0	0	27	6	20	2	2	25	0	0	0	22	25	0	0
21.025787	114	1	8	10	0	450	0	0.428046	254	0	154.096481	0.0	9	0	2336.19825	0.0	5212.482	0.0	255	0	0	0	0.0	0.0	0.0	45	0	0	0	27	6	20	2	2	25	0	0	0	22	25	0	0
19.106997	114	1	8	10	0	450	0	0.471032	254	0	169.571396	0.0	9	0	2122.9995	0.0	4611.1625	0.0	255	0	0	0	0.0	0.0	0.0	45	0	0	0	27	6	20	2	2	25	0	0	0	22	25	0	0
13.982293	114	1	8	10	0	450	0	0.643671	254	0	231.721649	0.0	9	0	1553.588125	0.0	3023.2175	0.0	255	0	0	0	0.0	0.0	0.0	45	0	0	0	27	6	20	2	2	25	0	0	0	22	25	0	0
23.333012	114	1	8	8	0	360	0	0.300004	254	0	108.001488	0.0	7	0	3333.28675	0.0	7123.69	0.0	255	0	0	0	0.0	0.0	0.0	45	0	0	0	27	6	2	2	2	25	0	0	0	2	25	0	0
23.333012	114	1	8	8	0	360	0	0.300004	254	0	108.001488	0.0	7	0	3333.28675	0.0	7123.69	0.0	255	0	0	0	0.0	0.0	0.0	45	0	0	0	27	6	2	2	2	25	0	0	0	2	25	0	0
9e-06	120	1	6	2	0	104	0	111111.1072	254	0	46222220.0	0.0	0	0	0.009	0.0	0.0	0.0	0	0	0	0	0.0	0.0	0.0	52	0	0	0	2	2	1	1	1	1	0	0	0	1	1	0	0
25.801886	114	1	8	8	0	360	0	0.271298	254	0	97.667282	0.0	7	0	3685.9835	0.0	7908.7935	0.0	255	0	0	0	0.0	0.0	0.0	45	0	0	0	27	6	3	2	2	25	0	0	0	3	25	0	0
23.387411	114	1	8	8	0	360	0	0.299306	254	0	107.750275	0.0	7	0	3341.05825	0.0	7135.8145	0.0	255	0	0	0	0.0	0.0	0.0	45	0	0	0	27	6	3	1	1	25	0	0	0	3	25	0	0
23.660702	114	1	8	8	0	360	0	0.295849	254	0	106.505714	0.0	7	0	3380.1	0.0	7207.256	0.0	255	0	0	0	0.0	0.0	0.0	45	0	0	0	11	6	5	2	2	10	0	0	0	5	10	0	0
25.758749	114	1	8	8	0	360	0	0.271752	254	0	97.830841	0.0	7	0	3679.82075	0.0	7908.3105	0.0	255	0	0	0	0.0	0.0	0.0	45	0	0	0	11	6	5	2	2	10	0	0	0	5	10	0	0
23.660702	114	1	8	8	0	360	0	0.295849	254	0	106.505714	0.0	7	0	3380.1	0.0	7207.256	0.0	255	0	0	0	0.0	0.0	0.0	45	0	0	0	11	6	5	2	2	10	0	0	0	5	10	0	0
25.758749	114	1	8	8	0	360	0	0.271752	254	0	97.830841	0.0	7	0	3679.82075	0.0	7908.3105	0.0	255	0	0	0	0.0	0.0	0.0	45	0	0	0	11	6	5	2	2	10	0	0	0	5	10	0	0
23.387411	114	1	8	8	0	360	0	0.299306	254	0	107.750275	0.0	7	0	3341.05825	0.0	7135.8145	0.0	255	0	0	0	0.0	0.0	0.0	45	0	0	0	11	6	5	1	1	10	0	0	0	5	10	0	0
1e-06	120	1	6	2	0	104	0	1000000.003	254	0	416000000.0	0.0	0	0	0.001	0.0	0.0	0.0	0	0	0	0	0.0	0.0	0.0	52	0	0	0	4	2	2	1	1	2	0	0	0	2	2	0	0
1.673592	114	6	5	10	10	810	1250	11.352827	62	252	3484.720459	5377.654785	2	2	185.817333	172.823781	11880.84357	264.53125	255	1522106436	1808274607	255	0.272405	0.118175	0.15423	81	125	1	179	2	1	1	1	1	2	0	0	1	1	2	0	0
0.764506	114	1	5	10	6	534	268	19.620514	254	252	5033.315918	2343.997314	2	1	81.707222	126.416602	4438.601969	203.207203	255	2658339474	3311865946	255	0.197293	0.132422	0.064871	53	45	0	0	2	1	1	1	1	1	0	0	0	1	2	0	0
25.801886	114	1	8	8	0	360	0	0.271298	254	0	97.667282	0.0	7	0	3685.9835	0.0	7908.7935	0.0	255	0	0	0	0.0	0.0	0.0	45	0	0	0	27	6	3	2	2	25	0	0	0	3	25	0	0
2.185865	114	1	5	10	8	2516	354	7.777242	254	252	8289.625	1134.562378	2	1	235.241222	298.511844	14077.74139	448.213062	255	474828067	1496932436	255	0.223554	0.096279	0.127275	252	44	0	0	11	1	1	1	1	1	0	0	0	6	1	0	0
4e-06	43	1	6	2	0	90	0	250000.0006	254	0	90000000.0	0.0	0	0	0.004	0.0	0.0	0.0	0	0	0	0	0.0	0.0	0.0	45	0	0	0	4	2	4	4	4	4	0	0	0	4	4	0	0
24.682304	114	1	8	6	0	270	0	0.202574	254	0	72.926743	0.0	5	0	4936.461	0.0	9053.515	0.0	255	0	0	0	0.0	0.0	0.0	45	0	0	0	11	6	4	2	2	10	0	0	0	6	10	0	0
25.819431	114	1	8	6	0	270	0	0.193653	254	0	69.714935	0.0	5	0	5163.8865	0.0	9501.71	0.0	255	0	0	0	0.0	0.0	0.0	45	0	0	0	11	6	4	2	2	10	0	0	0	6	10	0	0
3e-06	43	1	6	2	0	2120	0	333333.3215	254	0	2826666496.0	0.0	0	0	0.003	0.0	0.0	0.0	0	0	0	0	0.0	0.0	0.0	1060	0	0	0	4	2	4	4	4	4	0	0	0	4	4	0	0
4e-06	43	1	6	2	0	90	0	250000.0006	254	0	90000000.0	0.0	0	0	0.004	0.0	0.0	0.0	0	0	0	0	0.0	0.0	0.0	45	0	0	0	4	2	4	4	4	4	0	0	0	4	4	0	0
25.819431	114	1	8	6	0	270	0	0.193653	254	0	69.714935	0.0	5	0	5163.8865	0.0	9501.71	0.0	255	0	0	0	0.0	0.0	0.0	45	0	0	0	11	6	4	2	2	10	0	0	0	6	10	0	0
3e-06	43	1	6	2	0	2120	0	333333.3215	254	0	2826666496.0	0.0	0	0	0.003	0.0	0.0	0.0	0	0	0	0	0.0	0.0	0.0	1060	0	0	0	4	2	4	4	4	4	0	0	0	4	4	0	0
24.682304	114	1	8	6	0	270	0	0.202574	254	0	72.926743	0.0	5	0	4936.461	0.0	9053.515	0.0	255	0	0	0	0.0	0.0	0.0	45	0	0	0	11	6	4	2	2	10	0	0	0	6	10	0	0
1.429959	114	1	5	10	6	534	268	10.489811	254	252	2690.986084	1253.182739	2	1	154.764778	260.458203	9820.865541	461.2485	255	719690824	970205825	255	0.268815	0.127659	0.141156	53	45	0	0	4	1	1	1	1	2	0	0	0	1	2	0	0
31.542561	114	1	8	4	0	180	0	0.09511	254	0	34.239452	0.0	3	0	10514.187	0.0	14869.294	0.0	255	0	0	0	0.0	0.0	0.0	45	0	0	0	8	6	7	2	2	7	0	0	0	7	7	0	0
29.195513	114	1	8	4	0	180	0	0.102756	254	0	36.991985	0.0	3	0	9731.837	0.0	13762.884	0.0	255	0	0	0	0.0	0.0	0.0	45	0	0	0	8	6	7	2	2	7	0	0	0	7	7	0	0
30.79278	114	1	8	4	0	180	0	0.097425	254	0	35.073158	0.0	3	0	10264.259	0.0	14515.846	0.0	255	0	0	0	0.0	0.0	0.0	45	0	0	0	8	6	7	2	2	7	0	0	0	7	7	0	0
30.79278	114	1	8	4	0	180	0	0.097425	254	0	35.073158	0.0	3	0	10264.259	0.0	14515.846	0.0	255	0	0	0	0.0	0.0	0.0	45	0	0	0	8	6	7	2	2	7	0	0	0	7	7	0	0
27.413933	114	1	8	4	0	180	0	0.109433	254	0	39.396027	0.0	3	0	9137.977	0.0	12923.047	0.0	255	0	0	0	0.0	0.0	0.0	45	0	0	0	11	6	1	1	1	10	0	0	0	1	10	0	0
31.542561	114	1	8	4	0	180	0	0.09511	254	0	34.239452	0.0	3	0	10514.187	0.0	14869.294	0.0	255	0	0	0	0.0	0.0	0.0	45	0	0	0	8	6	7	2	2	7	0	0	0	7	7	0	0
0.524961	114	1	5	10	6	534	268	28.573551	254	252	7330.068359	3413.586914	2	1	58.226333	79.221797	2984.401603	121.234352	255	2574656218	3450825200	255	0.197129	0.128843	0.068286	53	45	0	0	4	1	1	1	1	2	0	0	0	1	2	0	0
3e-06	120	1	6	2	0	104	0	333333.3215	254	0	138666656.0	0.0	0	0	0.003	0.0	0.0	0.0	0	0	0	0	0.0	0.0	0.0	52	0	0	0	4	2	1	1	1	2	0	0	0	3	2	0	0
29.195513	114	1	8	4	0	180	0	0.102756	254	0	36.991985	0.0	3	0	9731.837	0.0	13762.884	0.0	255	0	0	0	0.0	0.0	0.0	45	0	0	0	8	6	7	2	2	7	0	0	0	7	7	0	0
27.413933	114	1	8	4	0	180	0	0.109433	254	0	39.396027	0.0	3	0	9137.977	0.0	12923.047	0.0	255	0	0	0	0.0	0.0	0.0	45	0	0	0	8	6	7	1	1	7	0	0	0	7	7	0	0
5e-06	43	1	6	2	0	90	0	200000.0051	254	0	72000000.0	0.0	0	0	0.005	0.0	0.0	0.0	0	0	0	0	0.0	0.0	0.0	45	0	0	0	2	2	2	2	2	2	0	0	0	3	2	0	0
5e-06	43	1	6	2	0	90	0	200000.0051	254	0	72000000.0	0.0	0	0	0.005	0.0	0.0	0.0	0	0	0	0	0.0	0.0	0.0	45	0	0	0	2	2	2	2	2	2	0	0	0	3	2	0	0
1.129944	114	1	5	10	8	534	354	15.044994	254	252	3405.478516	2194.799072	2	1	122.617	150.692859	6633.795682	259.958828	255	1369330500	1187426251	255	0.248763	0.075085	0.173678	53	44	0	0	4	1	1	1	1	2	0	0	0	1	2	0	0
1.964566	114	1	5	10	8	2516	354	8.653311	254	252	9223.411133	1262.365356	2	1	218.174222	270.640719	13125.09697	469.482	255	1591881928	2482385855	255	0.159326	0.07008	0.089246	252	44	0	0	8	1	1	1	1	1	0	0	0	1	1	0	0
2.349783	114	6	5	12	10	888	1370	8.936996	62	252	2771.319824	4197.834473	2	2	213.616639	241.403	12385.515	352.723313	255	1786836554	2627151766	255	0.335828	0.176119	0.159709	74	137	1	239	2	1	1	1	1	1	0	0	1	1	1	0	0
7e-06	120	1	6	2	0	104	0	142857.1409	254	0	59428572.0	0.0	0	0	0.007	0.0	0.0	0.0	0	0	0	0	0.0	0.0	0.0	52	0	0	0	4	2	1	1	1	2	0	0	0	1	2	0	0
0.005896	114	1	5	22	24	2054	2478	7632.292832	31	29	2660787.0	3222523.75	6	6	0.264238	0.227435	16.088439	13.678699	255	1180375907	3326103183	255	0.00081	0.000654	0.000156	93	103	0	0	10	0	3	1	1	1	0	0	0	1	9	0	0
0.034952	114	1	5	44	46	2750	27602	2546.349295	31	29	615243.75	6180361.5	7	16	0.804651	0.7642	0.0	56.551261	255	1520116647	1527636094	255	0.000712	0.000559	0.000153	63	600	0	0	8	0	6	1	1	1	0	0	0	2	19	0	0
0.007721	114	1	5	30	26	3624	5578	7123.429713	31	29	3630617.75	5557829.5	7	7	0.266241	0.27776	14.862088	16.738467	255	2247767457	98510618	255	0.000772	0.000632	0.00014	121	215	0	0	8	0	3	1	1	1	0	0	0	1	8	0	0
0.03338	114	1	5	122	126	7814	15690	7399.640108	31	29	1857399.5	3730617.0	30	32	0.273025	0.262504	17.525963	15.034982	255	1400901975	1401953780	255	0.000737	0.000562	0.000175	64	125	0	0	8	0	2	1	1	1	0	0	0	2	13	0	0
0.001099	120	1	3	2	2	146	178	2729.754356	31	29	531392.1875	647861.6875	0	0	0.01	0.009	0.0	0.0	0	0	0	0	0.0	0.0	0.0	73	89	0	0	15	0	2	2	1	1	0	0	0	4	7	0	0
0.004408	120	1	3	4	4	568	304	1588.021765	31	29	773139.75	413793.0938	0	0	1.202667	0.980333	1.69093	1.377917	0	0	0	0	0.0	0.0	0.0	142	76	0	0	4	0	3	1	1	2	0	0	0	2	9	0	0
7.200272	114	1	5	232	438	13350	548216	92.913156	31	29	14769.44141	607715.9375	21	197	31.168528	16.475381	12609.71729	9178.188464	255	622307277	679635267	255	0.000647	0.00052	0.000127	58	1252	0	0	7	0	3	2	1	2	0	0	0	2	14	0	0
0.001114	120	1	3	2	2	146	178	2692.998243	31	29	524237.0	639138.25	0	0	0.011	0.008	0.0	0.0	0	0	0	0	0.0	0.0	0.0	73	89	0	0	12	0	4	2	1	2	0	0	0	5	5	0	0
0.007465	114	1	5	14	6	8928	320	2545.211053	31	29	8885198.0	286135.3125	4	1	0.574231	1.3678	30.1266	2.566771	255	158194133	169293495	255	0.000617	0.000483	0.000134	638	53	0	0	10	0	5	1	1	4	0	0	0	7	12	0	0
0.021426	114	1	5	52	40	37274	3276	4247.176387	31	29	13649958.0	1192943.125	18	8	0.413255	0.53518	22.82292	1.160264	255	860901887	3007411367	255	0.000702	0.00055	0.000152	717	82	0	0	18	0	2	1	1	1	0	0	0	4	10	0	0
0.004966	114	1	5	18	18	4488	2456	7047.925761	31	29	6828836.0	3737414.25	7	7	0.273118	0.260824	13.49666	0.348445	255	3789706245	3788612836	255	0.000671	0.000525	0.000146	249	136	0	0	7	0	4	1	1	3	0	0	0	4	8	0	0
1.101911	114	1	5	122	126	7820	15676	224.156045	31	29	56309.44922	112909.3047	30	32	9.103628	8.810832	568.452399	561.688895	255	3096485765	3116076465	255	0.00071	0.000553	0.000157	64	124	0	0	10	0	1	1	1	1	0	0	0	1	11	0	0
1e-05	120	3	6	2	0	264	0	100000.0025	60	0	105600000.0	0.0	0	0	0.01	0.0	0.0	0.0	0	0	0	0	0.0	0.0	0.0	132	0	0	0	7	0	3	3	3	3	0	0	0	3	7	0	0
0.001094	120	1	3	2	2	146	178	2742.230477	31	29	533820.875	650822.6875	0	0	0.011	0.008	0.0	0.0	0	0	0	0	0.0	0.0	0.0	73	89	0	0	11	0	2	1	1	1	0	0	0	1	7	0	0
1.004652	114	1	5	12	18	1580	10168	28.865716	31	29	11538.32324	76476.23438	3	5	91.297821	59.063119	9528.554325	7674.382754	255	1000379432	1001445656	255	0.00073	0.000575	0.000155	132	565	0	0	14	0	3	1	1	1	0	0	0	4	9	0	0
0.030644	114	1	5	52	42	37264	3380	3034.851889	31	29	9541313.0	861506.3125	18	8	0.594078	0.734463	34.2601	1.552289	255	458189869	459261841	255	0.000682	0.000524	0.000158	717	80	0	0	5	0	5	1	1	1	0	0	0	2	9	0	0
0.58916	114	1	5	22	24	2054	2478	76.379927	31	29	26627.74023	32249.30273	6	6	28.038763	25.590305	1787.996671	1711.118254	255	3305500870	3305799864	255	0.000715	0.000573	0.000142	93	103	0	0	15	0	2	1	1	2	0	0	0	4	6	0	0
1.227954	114	1	5	12	18	1580	10168	23.616519	31	29	9440.092773	62569.11719	3	5	111.599092	72.199469	10494.08749	8449.356366	255	3336491153	3341772142	255	0.000679	0.000559	0.00012	132	565	0	0	15	0	1	1	1	1	0	0	0	1	8	0	0
0.00111	120	3	3	2	2	146	178	2702.702815	31	29	526126.125	641441.4375	0	0	0.011	0.009	0.0	0.0	0	0	0	0	0.0	0.0	0.0	73	89	0	0	1	0	1	1	1	1	0	0	0	1	1	0	0
0.025986	114	1	5	44	46	2750	27602	3424.920993	31	29	827522.5	8312783.5	7	16	0.611119	0.564644	34.135684	34.20484	255	827339087	836612204	255	0.000713	0.000574	0.000139	63	600	0	0	10	0	2	1	1	2	0	0	0	4	13	0	0
0.016134	114	1	5	40	42	2542	21006	5020.453871	31	29	1229205.5	10167845.0	7	14	0.404026	0.376585	31.224762	29.252943	255	1480374769	3630312792	255	0.000847	0.000684	0.000163	64	500	0	0	4	0	2	1	1	2	0	0	0	3	7	0	0
0.001022	120	1	3	2	2	146	178	2935.420795	31	29	571428.5625	696673.1875	0	0	0.011	0.008	0.0	0.0	0	0	0	0	0.0	0.0	0.0	73	89	0	0	9	0	3	1	1	1	0	0	0	4	9	0	0
0.444211	114	1	5	28	30	4400	3080	128.317397	31	29	76414.13281	53632.16797	7	7	16.44026	15.299759	890.586229	22.363424	255	4031067484	1888791113	255	0.000609	0.000514	9.5e-05	157	103	0	0	7	0	2	1	1	1	0	0	0	3	9	0	0
0.011139	114	1	5	40	42	2542	21006	7271.748021	31	29	1780411.25	14727355.0	7	14	0.277051	0.257341	16.09827	15.00122	255	1400114023	3545788554	255	0.000731	0.000587	0.000144	64	500	0	0	3	0	4	1	1	1	0	0	0	3	11	0	0
1.1e-05	120	3	6	2	0	264	0	90909.0902	60	0	96000000.0	0.0	0	0	0.011	0.0	0.0	0.0	0	0	0	0	0.0	0.0	0.0	132	0	0	0	8	0	3	3	3	3	0	0	0	3	8	0	0
0.014136	114	1	5	44	46	2750	27602	6295.982066	31	29	1521222.5	15281268.0	7	16	0.32107	0.3022	0.0	17.309264	255	3336919468	1194694810	255	0.000664	0.000533	0.000131	63	600	0	0	9	0	2	1	1	1	0	0	0	4	7	0	0
0.001079	120	1	3	2	2	146	178	2780.352305	31	29	541241.9375	659870.25	0	0	0.011	0.008	0.0	0.0	0	0	0	0	0.0	0.0	0.0	73	89	0	0	25	0	5	2	1	2	0	0	0	9	9	0	0
0.015325	114	1	5	40	44	2542	21110	5415.987098	31	29	1294094.625	10769853.0	7	14	0.383436	0.3525	22.824657	22.892878	255	3869955581	1720658538	255	0.00066	0.000512	0.000148	64	480	0	0	7	0	2	1	1	1	0	0	0	2	13	0	0
0.011955	114	1	5	40	42	2542	21006	6775.407518	31	29	1658887.375	13722124.0	7	14	0.298282	0.27761	17.273358	16.71005	255	1460113389	3609989755	255	0.000696	0.000563	0.000133	64	500	0	0	5	0	4	1	1	1	0	0	0	2	11	0	0
0.038188	114	1	5	84	86	4862	80646	4425.474055	31	29	1006598.938	16698230.0	7	36	0.456169	0.443471	0.0	23.2587	255	3636483943	1501967290	255	0.000659	0.000489	0.00017	58	938	0	0	16	0	3	1	1	1	0	0	0	2	9	0	0
0.043915	114	1	5	48	50	2974	33882	2208.812488	31	29	530661.5	6048958.0	7	18	0.927617	0.886327	64.062047	62.090153	255	1220907355	1227807405	255	0.000604	0.000478	0.000126	62	678	0	0	18	0	1	1	1	1	0	0	0	4	6	0	0
1.1e-05	120	3	6	2	0	264	0	90909.0902	60	0	96000000.0	0.0	0	0	0.011	0.0	0.0	0.0	0	0	0	0	0.0	0.0	0.0	132	0	0	0	8	0	3	3	3	3	0	0	0	3	8	0	0
0.011547	114	1	5	40	42	2542	21006	7014.808952	31	29	1717502.375	14206980.0	7	14	0.288487	0.266415	16.753129	14.955598	255	398186996	398524933	255	0.000739	0.000614	0.000125	64	500	0	0	7	0	2	1	1	1	0	0	0	4	6	0	0
0.001127	120	1	3	2	2	146	178	2661.934417	31	29	518189.9063	631765.75	0	0	0.011	0.008	0.0	0.0	0	0	0	0	0.0	0.0	0.0	73	89	0	0	10	0	2	1	1	1	0	0	0	4	7	0	0
1.200073	114	1	5	14	18	1684	10168	25.831762	31	29	10426.03223	64022.77344	3	5	92.284772	70.561176	9072.266797	7943.140431	255	3069697653	3066501112	255	0.000662	0.000529	0.000133	120	565	0	0	15	0	4	1	1	1	0	0	0	4	11	0	0
0.072037	114	1	5	46	48	2854	31458	1291.003297	31	29	310062.9063	3420797.75	7	17	1.593156	1.520638	0.0	86.237558	255	3190479557	1041150976	255	0.000716	0.000563	0.000153	62	655	0	0	9	0	2	1	1	1	0	0	0	2	10	0	0
0.012274	114	1	5	38	40	2438	20194	6273.423567	31	29	1547335.875	12833632.0	7	13	0.332111	0.299179	21.073166	18.450108	255	4056481973	4056790980	255	0.00073	0.000595	0.000135	64	505	0	0	11	0	2	1	1	1	0	0	0	1	17	0	0
0.05974	114	1	5	44	46	2750	27602	1489.789099	31	29	359959.8438	3615935.75	7	16	1.381884	1.314711	80.464208	78.940027	255	3625764261	3640002117	255	0.000732	0.000575	0.000157	63	600	0	0	4	0	1	1	1	1	0	0	0	3	12	0	0
1.1e-05	120	3	6	2	0	264	0	90909.0902	60	0	96000000.0	0.0	0	0	0.011	0.0	0.0	0.0	0	0	0	0	0.0	0.0	0.0	132	0	0	0	8	0	3	3	3	3	0	0	0	3	8	0	0
0.001047	120	1	3	2	2	146	178	2865.329359	31	29	557784.125	680038.1875	0	0	0.01	0.008	0.0	0.0	0	0	0	0	0.0	0.0	0.0	73	89	0	0	5	0	3	1	1	1	0	0	0	2	5	0	0
0.039937	114	1	5	60	62	3614	49590	3029.771836	31	29	711921.25	9773593.0	7	24	0.671542	0.636295	40.692368	39.946726	255	707338604	717815557	255	0.001282	0.00112	0.000162	60	800	0	0	3	0	2	1	1	1	0	0	0	2	6	0	0
0.014724	114	1	5	44	46	2750	27602	6044.552964	31	29	1460472.625	14671013.0	7	16	0.335	0.314933	0.0	18.796286	255	1400117349	1407132125	255	0.000681	0.000548	0.000133	63	600	0	0	3	0	1	1	1	1	0	0	0	3	3	0	0
0.088843	114	1	5	84	86	4862	80646	1902.231965	31	29	432673.3438	7177515.0	7	36	1.066518	1.036388	0.0	65.59837	255	980902141	991578808	255	0.000918	0.000747	0.000171	58	938	0	0	10	0	2	1	1	1	0	0	0	2	13	0	0
0.017559	114	1	5	46	48	2854	31458	5296.429375	31	29	1272054.25	14034057.0	7	17	0.382644	0.361745	21.229437	19.315715	255	1491094278	3636768329	255	0.000671	0.000547	0.000124	62	655	0	0	10	0	2	1	1	1	0	0	0	1	17	0	0
0.027936	114	1	5	46	48	2854	31360	3329.037756	31	29	799541.8125	8793528.0	7	17	0.6138	0.582851	38.485172	36.487669	255	1539590092	1539876506	255	0.000668	0.000536	0.000132	62	653	0	0	4	0	3	1	1	2	0	0	0	3	5	0	0
0.352348	120	1	3	4	4	568	320	19.866723	31	29	9672.255859	5449.158203	0	0	73.672336	112.341664	104.174273	158.8645	0	0	0	0	0.0	0.0	0.0	142	80	0	0	10	0	2	1	1	2	0	0	0	7	5	0	0
0.026796	114	1	5	62	58	5928	8010	4440.961325	31	29	1741454.0	2350201.5	14	17	0.439279	0.465375	65.124625	0.0	255	1300375210	3450268968	255	0.000753	0.000597	0.000156	96	138	0	0	4	0	2	1	1	2	0	0	0	3	7	0	0
0.016937	114	1	5	46	48	2854	31360	5490.936782	31	29	1318769.5	14504103.0	7	17	0.369289	0.347681	21.183199	20.987619	255	707335389	2853023071	255	0.000721	0.000588	0.000133	62	653	0	0	3	0	1	1	1	1	0	0	0	2	6	0	0
0.001079	120	1	3	2	2	146	178	2780.352305	31	29	541241.9375	659870.25	0	0	0.011	0.008	0.0	0.0	0	0	0	0	0.0	0.0	0.0	73	89	0	0	9	0	2	1	1	1	0	0	0	2	6	0	0
0.001033	120	1	3	2	2	130	162	2904.162775	31	29	503388.2188	627299.1875	0	0	0.011	0.008	0.0	0.0	0	0	0	0	0.0	0.0	0.0	65	81	0	0	8	0	3	1	1	1	0	0	0	2	9	0	0
0.004748	114	1	5	18	18	4488	2456	7371.525113	31	29	7142376.0	3909014.5	7	7	0.260647	0.251588	12.890811	0.323652	255	3760679761	3759474403	255	0.000589	0.000467	0.000122	249	136	0	0	7	0	1	1	1	1	0	0	0	1	8	0	0
0.281867	114	1	5	32	24	3728	5474	195.127491	31	29	102516.4375	148892.9219	7	7	9.092484	12.222218	582.660685	17.582754	255	999590329	3149483015	255	0.000764	0.00062	0.000144	117	228	0	0	9	0	2	2	1	1	0	0	0	2	4	0	0
0.001017	120	3	3	2	2	146	178	2949.852669	31	29	574238.0	700098.375	0	0	0.01	0.008	0.0	0.0	0	0	0	0	0.0	0.0	0.0	73	89	0	0	1	0	3	1	1	2	0	0	0	3	1	0	0
0.028858	114	1	5	46	48	2854	31360	3222.676508	31	29	773996.8125	8512579.0	7	17	0.634067	0.616109	38.903154	38.133601	255	1660375722	1660664834	255	0.000636	0.000506	0.00013	62	653	0	0	14	0	1	1	1	1	0	0	0	4	5	0	0
1.247139	114	1	5	14	18	1684	10168	24.856893	31	29	10032.5625	61606.60547	3	5	95.90431	73.327941	9099.56299	7966.799825	255	3185510922	1051954012	255	0.000696	0.000561	0.000135	120	565	0	0	7	0	6	1	1	1	0	0	0	2	19	0	0
0.011679	114	1	5	40	42	2542	21006	6935.52517	31	29	1698090.5	14046408.0	7	14	0.298842	0.269537	17.316766	14.901233	255	3336916310	1187657449	255	0.000754	0.000618	0.000136	64	500	0	0	9	0	1	1	1	1	0	0	0	4	5	0	0
0.002002	120	1	3	4	4	528	304	3496.503304	31	29	1582417.5	911088.875	0	0	0.482667	0.304	0.674816	0.42285	0	0	0	0	0.0	0.0	0.0	132	76	0	0	9	0	3	1	1	3	0	0	0	4	13	0	0
1.225206	114	1	5	14	18	1684	10168	25.301867	31	29	10212.16016	62709.45313	3	5	94.219151	72.039529	8926.013181	7816.114152	255	2590482445	458673919	255	0.000676	0.000527	0.000149	120	565	0	0	9	0	2	2	1	1	0	0	0	4	14	0	0
0.007055	114	1	5	18	18	3880	2456	4961.020598	31	29	4155917.75	2630758.25	7	7	0.395	0.383	20.163501	0.493549	255	578190306	2726884439	255	0.000675	0.00054	0.000135	216	136	0	0	8	0	6	1	1	3	0	0	0	4	21	0	0
0.021794	114	1	5	52	42	37178	3380	4267.229387	31	29	13384968.0	1211342.5	18	8	0.420529	0.517902	22.931611	0.844305	255	3509958315	1361447630	255	0.000709	0.000556	0.000153	715	80	0	0	12	0	4	1	1	2	0	0	0	5	5	0	0
0.001122	120	1	3	2	2	146	178	2673.796684	31	29	520499.0938	634581.0625	0	0	0.01	0.008	0.0	0.0	0	0	0	0	0.0	0.0	0.0	73	89	0	0	15	0	2	2	1	1	0	0	0	4	6	0	0
0.084396	114	1	5	22	24	1920	4312	533.200643	31	29	173752.3125	391772.125	6	6	4.001238	3.641826	401.409834	384.884257	255	4116480876	1971401997	255	0.000778	0.000624	0.000154	87	180	0	0	16	0	1	1	1	1	0	0	0	1	3	0	0
0.001096	120	1	3	2	2	146	178	2737.226368	31	29	532846.75	649635.0625	0	0	0.002	0.009	0.0	0.0	0	0	0	0	0.0	0.0	0.0	73	89	0	0	4	0	1	1	1	1	0	0	0	2	4	0	0
0.001142	120	1	3	2	2	146	178	2626.970309	31	29	511383.5625	623467.625	0	0	0.011	0.008	0.0	0.0	0	0	0	0	0.0	0.0	0.0	73	89	0	0	18	0	2	1	1	1	0	0	0	4	11	0	0
0.000981	120	1	3	2	2	130	162	3058.103916	31	29	530071.375	660550.4375	0	0	0.003	0.009	0.0	0.0	0	0	0	0	0.0	0.0	0.0	65	81	0	0	5	0	1	2	1	1	0	0	0	2	9	0	0
0.001102	120	1	3	2	2	130	162	2722.323026	31	29	471869.3125	588021.75	0	0	0.033	0.008	0.0	0.0	0	0	0	0	0.0	0.0	0.0	65	81	0	0	12	0	3	2	1	1	0	0	0	5	8	0	0
0.000981	120	1	3	2	2	146	178	3058.103916	31	29	595310.875	725790.0	0	0	0.004	0.005	0.0	0.0	0	0	0	0	0.0	0.0	0.0	73	89	0	0	7	0	4	1	1	1	0	0	0	2	8	0	0
0.017957	114	1	5	46	48	2854	31458	5179.038797	31	29	1243860.375	13723005.0	7	17	0.3916	0.369128	22.67364	21.534073	255	1731094849	3876788943	255	0.00075	0.000597	0.000153	62	655	0	0	4	0	1	1	1	1	0	0	0	1	7	0	0
0.000966	120	1	3	2	2	146	178	3105.589993	31	29	604554.875	737060.0	0	0	0.002	0.004	0.0	0.0	0	0	0	0	0.0	0.0	0.0	73	89	0	0	2	0	1	1	1	1	0	0	0	1	4	0	0
0.046538	114	1	5	6	8	320	1946	279.341619	31	29	45897.97656	292750.0313	1	2	9.2434	6.576429	644.356381	15.779157	255	2967773448	833104987	255	0.000642	0.0005	0.000142	53	243	0	0	12	0	3	1	1	2	0	0	0	3	5	0	0
0.159015	114	1	5	84	86	4862	80646	1062.792819	31	29	241738.2031	4010137.5	7	36	1.911675	1.864306	96.654487	95.528378	255	3190482353	3229829973	255	0.000706	0.000543	0.000163	58	938	0	0	9	0	2	1	1	1	0	0	0	2	9	0	0
0.024543	114	1	5	44	46	2750	27602	3626.288498	31	29	876176.5	8801532.0	7	16	0.563116	0.532089	0.0	35.303137	255	3869958883	1729939615	255	0.000791	0.000595	0.000196	63	600	0	0	7	0	1	1	1	1	0	0	0	2	8	0	0
0.005652	114	1	5	22	24	2054	2478	7961.783163	31	29	2775654.5	3361641.75	6	6	0.252667	0.22213	15.614918	13.035796	255	1820113560	1820387289	255	0.000663	0.000533	0.00013	93	103	0	0	9	0	6	1	1	1	0	0	0	2	19	0	0
0.006229	114	1	5	32	24	3728	5474	8829.667448	31	29	4638946.5	6737518.0	7	7	0.207633	0.238435	12.792261	0.350913	255	1551094889	3696786421	255	0.000761	0.000604	0.000157	117	228	0	0	6	0	1	1	1	1	0	0	0	1	7	0	0
0.016694	114	1	5	44	44	2750	27498	5211.45322	31	29	1288127.5	12878399.0	7	16	0.380698	0.375628	21.85808	21.857465	255	2847769980	708791888	255	0.000703	0.000539	0.000164	63	625	0	0	9	0	4	1	1	1	0	0	0	2	11	0	0
0.001033	120	1	3	2	2	130	162	2904.162775	31	29	503388.2188	627299.1875	0	0	0.004	0.008	0.0	0.0	0	0	0	0	0.0	0.0	0.0	65	81	0	0	10	0	2	2	1	1	0	0	0	5	13	0	0
0.000997	120	1	3	2	2	146	178	3009.027007	31	29	585757.25	714142.4375	0	0	0.003	0.008	0.0	0.0	0	0	0	0	0.0	0.0	0.0	73	89	0	0	11	0	2	1	1	1	0	0	0	2	14	0	0
0.001016	120	1	3	2	2	146	178	2952.755752	31	29	574803.125	700787.375	0	0	0.01	0.004	0.0	0.0	0	0	0	0	0.0	0.0	0.0	73	89	0	0	8	0	3	1	1	1	0	0	0	1	8	0	0
0.003966	114	1	5	10	12	528	8824	5295.007656	31	29	960161.375	16316692.0	1	4	0.399	0.315545	22.764649	21.117314	255	4236488365	2098188197	255	0.000642	0.000491	0.000151	53	735	0	0	10	0	6	1	1	4	0	0	0	5	14	0	0
0.001084	120	1	3	2	2	132	164	2767.527704	31	29	487084.875	605166.0625	0	0	0.011	0.008	0.0	0.0	0	0	0	0	0.0	0.0	0.0	66	82	0	0	13	0	3	1	1	1	0	0	0	2	8	0	0
0.001033	120	1	3	2	2	146	178	2904.162775	31	29	565343.6875	689254.625	0	0	0.011	0.008	0.0	0.0	0	0	0	0	0.0	0.0	0.0	73	89	0	0	10	0	2	1	1	1	0	0	0	1	8	0	0
1.007807	114	1	5	14	18	1684	10168	30.759857	31	29	12415.0752	76236.82031	3	5	77.49669	59.248588	8765.545846	7675.545774	255	2410482208	261953074	255	0.000732	0.000577	0.000155	120	565	0	0	11	0	3	1	1	1	0	0	0	2	9	0	0
0.031934	114	1	5	122	126	7810	15096	7734.702691	31	29	1940502.25	3751988.5	30	32	0.261066	0.251144	16.346102	14.432109	255	1547339792	1548362480	255	0.000695	0.000534	0.000161	64	120	0	0	10	0	3	1	1	2	0	0	0	5	7	0	0
1.133932	114	1	5	12	18	1580	10168	25.574726	31	29	10222.83496	67757.14844	3	5	103.052999	66.668587	10599.23568	8534.089341	255	800117176	801234885	255	0.000695	0.000562	0.000133	132	565	0	0	4	0	6	1	1	1	0	0	0	1	19	0	0
0.0	7	1	3	3	3	84	138	0.097147	0	0	8.70435	14.300004	0	0	25734.168	25734.172	2100.499	2100.49225	0	0	0	0	0.0	0.0	0.0	28	46	0	0	2	0	2	2	2	2	0	0	0	2	2	0	0
0.023007	114	1	5	48	50	2974	33882	4216.108166	31	29	1012909.125	11546051.0	7	18	0.480489	0.45849	29.289216	29.428526	255	3394296068	3405362006	255	0.000671	0.000536	0.000135	62	678	0	0	17	0	1	1	1	1	0	0	0	5	9	0	0
0.968784	114	1	5	122	126	7810	15096	254.9588	31	29	63964.72266	123676.6953	30	32	8.003512	7.746272	481.194955	475.612557	255	338194631	2493581475	255	0.00063	0.000496	0.000134	64	120	0	0	7	0	1	1	1	1	0	0	0	3	9	0	0
0.017003	114	1	5	46	48	2854	31458	5469.623078	31	29	1313650.5	14492972.0	7	17	0.370756	0.35017	21.743229	20.971134	255	980899000	3126570573	255	0.000677	0.000534	0.000143	62	655	0	0	10	0	2	1	1	1	0	0	0	2	11	0	0
0.001063	120	1	3	2	2	146	178	2822.201463	31	29	549388.5625	669802.5	0	0	0.011	0.008	0.0	0.0	0	0	0	0	0.0	0.0	0.0	73	89	0	0	10	0	4	2	1	1	0	0	0	5	9	0	0
0.004509	120	1	3	4	4	568	304	1552.450617	31	29	755821.6875	404524.2813	0	0	1.196	1.041667	1.680086	1.466776	0	0	0	0	0.0	0.0	0.0	142	76	0	0	7	0	4	1	1	3	0	0	0	4	8	0	0
0.043875	114	1	5	60	62	3614	49590	2757.834672	31	29	648022.75	8896364.0	7	24	0.738254	0.711131	52.713167	51.313013	255	3805765459	1678045357	255	0.00062	0.000492	0.000128	60	800	0	0	14	0	3	1	1	1	0	0	0	4	8	0	0
0.022931	114	1	5	48	50	2974	33882	4230.081509	31	29	1016266.188	11584318.0	7	18	0.481128	0.457367	0.0	32.677389	255	183614581	2340064518	255	0.000661	0.000517	0.000144	62	678	0	0	10	0	3	1	1	2	0	0	0	3	13	0	0
1.005822	114	1	5	12	18	1580	10168	28.832141	31	29	11524.90234	76387.28125	3	5	91.400001	59.135295	9530.484853	7675.206963	255	828908848	2975356290	255	0.000655	0.000518	0.000137	132	565	0	0	13	0	2	1	1	1	0	0	0	4	17	0	0
0.006956	114	1	5	32	24	3728	5474	7906.843148	31	29	4154111.75	6033352.5	7	7	0.224387	0.273348	14.778888	0.391644	255	2903572044	2903868825	255	0.000675	0.00053	0.000145	117	228	0	0	7	0	1	1	1	1	0	0	0	3	5	0	0
0.546571	114	1	5	52	38	37264	3172	162.833369	31	29	534942.375	45212.78906	18	8	10.709961	14.757108	1065.014835	37.204895	255	947344244	948428647	255	0.000708	0.000551	0.000157	717	83	0	0	11	0	3	1	1	1	0	0	0	4	7	0	0
0.004058	114	1	5	8	10	1056	822	4189.25562	31	29	1821586.875	1458846.625	2	2	0.528429	0.388222	33.580446	0.688347	255	1600379161	1601436916	255	0.000718	0.000559	0.000159	132	82	0	0	13	0	4	1	1	1	0	0	0	2	5	0	0
1.00808	114	1	5	12	18	1580	10168	28.767558	31	29	11499.08691	76216.17188	3	5	91.608456	59.267883	9531.572898	7698.750037	255	380900693	2531500247	255	0.000662	0.000519	0.000143	132	565	0	0	9	0	3	2	1	2	0	0	0	4	8	0	0
50.004364	79	1	8	6	0	384	0	0.099991	1	0	51.19553	0.0	0	0	10000.876	0.0	0.0	0.0	0	0	0	0	0.0	0.0	0.0	64	0	0	0	2	0	4	2	4	2	0	0	0	2	4	0	0
0.001096	120	1	3	2	2	146	178	2737.226368	31	29	532846.75	649635.0625	0	0	0.01	0.008	0.0	0.0	0	0	0	0	0.0	0.0	0.0	73	89	0	0	15	0	2	2	1	2	0	0	0	4	6	0	0
0.001661	120	1	3	4	4	528	304	4214.328823	31	29	1907284.875	1098133.625	0	0	0.428333	0.213	0.600098	0.294156	0	0	0	0	0.0	0.0	0.0	132	76	0	0	8	0	6	1	1	3	0	0	0	4	21	0	0
0.026423	114	1	5	52	42	37274	3380	3519.660928	31	29	11068539.0	999129.5625	18	8	0.511333	0.630488	28.466045	1.416329	255	3615741	2154236366	255	0.000725	0.000568	0.000157	717	80	0	0	7	0	2	1	1	1	0	0	0	3	17	0	0
0.001055	120	1	3	2	2	146	178	2843.601894	31	29	553554.5	674881.5	0	0	0.011	0.01	0.0	0.0	0	0	0	0	0.0	0.0	0.0	73	89	0	0	6	0	2	1	1	1	0	0	0	1	14	0	0
0.1429	114	1	5	32	24	3728	5474	384.884521	31	29	202211.3281	293687.875	7	7	4.609677	6.179	389.775531	12.937775	255	3565762147	1420702775	255	0.000796	0.000642	0.000154	117	228	0	0	12	0	3	1	1	1	0	0	0	1	9	0	0
0.001078	120	1	3	2	2	146	178	2782.931502	31	29	541744.0	660482.4375	0	0	0.011	0.008	0.0	0.0	0	0	0	0	0.0	0.0	0.0	73	89	0	0	10	0	3	1	1	1	0	0	0	1	8	0	0
1.036101	114	1	5	12	18	1580	10168	27.98955	31	29	11188.09863	74154.9375	3	5	94.156817	60.913118	9673.124402	7790.522606	255	588914174	2735364298	255	0.00073	0.000572	0.000158	132	565	0	0	10	0	1	1	1	1	0	0	0	2	6	0	0
1.700118	114	1	5	14	8	1430	734	12.352084	254	252	6248.978027	3025.672363	3	2	128.375846	217.798422	6794.303643	290.370063	255	3858958462	3904021253	255	0.298939	0.175528	0.123411	102	92	0	0	3	1	1	1	1	1	0	0	0	1	2	0	0
0.011966	114	1	5	40	42	2542	21006	6769.179165	31	29	1657362.5	13709510.0	7	14	0.298564	0.277854	17.714761	16.624879	255	3669694243	1520403412	255	0.000697	0.000564	0.000133	64	500	0	0	8	0	1	1	1	1	0	0	0	2	8	0	0
0.316445	114	1	5	22	24	1920	4312	142.20481	31	29	46339.80859	104485.7734	6	6	15.050571	13.731348	1006.173346	965.656599	255	2031096006	2031403949	255	0.000755	0.000613	0.000142	87	180	0	0	4	0	1	1	1	1	0	0	0	2	8	0	0
0.018972	114	1	5	40	42	2542	21006	4269.449691	31	29	1045329.938	8646848.0	7	14	0.478205	0.448634	31.411774	30.08925	255	1667337141	3813042391	255	0.000704	0.000576	0.000128	64	500	0	0	13	0	2	1	1	1	0	0	0	2	14	0	0
0.005701	114	1	5	22	24	2054	2478	7893.352222	31	29	2751798.0	3332748.75	6	6	0.255	0.221043	15.514843	13.369121	255	1240375042	1240689455	255	0.000767	0.000606	0.000161	93	103	0	0	14	0	4	1	1	1	0	0	0	4	5	0	0
1.126982	114	1	5	14	18	1684	10168	27.507095	31	29	11102.21875	68175.0	3	5	86.663923	66.264	8823.967422	7728.33915	255	38190003	39183935	255	0.000626	0.000489	0.000137	120	565	0	0	7	0	4	1	1	1	0	0	0	1	11	0	0
0.014662	114	1	5	38	40	2438	20194	5251.670861	31	29	1295321.25	10743418.0	7	13	0.387	0.360436	26.873324	25.016261	255	1128904905	1129214199	255	0.000759	0.000594	0.000165	64	505	0	0	17	0	5	1	1	1	0	0	0	5	11	0	0
0.174282	114	1	9	6	2	294	112	40.164791	254	60	11246.1416	2570.546631	0	0	34.8564	0.002	2262.192241	0.0	255	1	0	255	0.091027	0.091027	0.0	49	56	0	0	2	0	1	1	1	1	0	0	0	1	2	0	0
0.611157	114	1	5	22	24	2054	2478	73.630835	31	29	25669.3457	31088.57422	6	6	29.045906	26.547305	1664.310184	1585.9489	255	1100114705	1100405384	255	0.00069	0.000558	0.000132	93	103	0	0	7	0	4	1	1	1	0	0	0	4	11	0	0
0.001059	120	1	3	2	2	146	178	2832.861107	31	29	551463.625	672332.375	0	0	0.01	0.001	0.0	0.0	0	0	0	0	0.0	0.0	0.0	73	89	0	0	7	0	1	2	1	1	0	0	0	2	7	0	0
0.004001	114	1	5	8	10	1056	822	4248.937803	31	29	1847538.125	1479630.125	2	2	0.521143	0.384889	32.722944	0.697175	255	3756925338	1608411076	255	0.000686	0.00053	0.000156	132	82	0	0	11	0	4	1	1	2	0	0	0	4	9	0	0
0.046398	114	1	5	6	8	320	1854	280.184497	31	29	46036.46875	279839.6563	1	2	9.215	6.550571	641.860631	15.710957	255	1540386314	3705615760	255	0.000674	0.000541	0.000133	53	232	0	0	12	0	1	1	1	1	0	0	0	5	15	0	0
0.001064	120	1	3	2	2	146	178	2819.548997	31	29	548872.1875	669172.9375	0	0	0.01	0.008	0.0	0.0	0	0	0	0	0.0	0.0	0.0	73	89	0	0	5	0	2	2	1	1	0	0	0	2	6	0	0
0.010857	114	1	5	38	40	2438	20194	7092.198571	31	29	1749286.125	14508612.0	7	13	0.284703	0.263487	16.423124	16.255625	255	3394292463	1249210088	255	0.000725	0.00057	0.000155	64	505	0	0	17	0	2	1	1	1	0	0	0	5	8	0	0
0.765158	114	1	5	22	26	2054	2582	61.425222	31	29	20502.95508	25960.65039	6	6	36.419665	30.582599	2340.508544	2152.643967	255	3125500124	980417813	255	0.000714	0.000583	0.000131	93	99	0	0	3	0	6	1	1	1	0	0	0	3	19	0	0
0.229831	114	1	5	32	24	3728	5474	239.306278	31	29	125727.1641	182603.75	7	7	7.413903	9.961521	505.217983	15.746288	255	3666285559	1521210770	255	0.00075	0.000577	0.000173	117	228	0	0	18	0	1	1	1	1	0	0	0	2	9	0	0
0.884802	114	1	5	52	42	37264	3380	105.108263	31	29	330451.3438	29837.18359	18	8	17.342313	21.567219	1571.381791	51.173949	255	3156925695	1022228302	255	0.00069	0.000539	0.000151	717	80	0	0	10	0	4	1	1	1	0	0	0	1	9	0	0
1.029045	114	1	5	12	18	1580	10168	28.18147	31	29	11264.81348	74663.40625	3	5	93.516727	60.500941	9533.024102	7677.297526	255	760378329	2906847214	255	0.000655	0.000525	0.00013	132	565	0	0	12	0	2	1	1	1	0	0	0	5	13	0	0
0.29426	114	1	5	8	12	424	8824	64.56875	31	29	10086.31836	219914.3594	1	4	41.990287	26.704091	2521.203034	2003.895656	255	818193478	3105263971	255	0.000698	0.000512	0.000186	53	735	0	0	12	0	3	1	1	2	0	0	0	3	5	0	0
0.02405	114	1	5	52	54	2934	3742	4365.904513	31	29	957338.9375	1221788.0	11	15	0.465451	0.443396	34.396625	0.858059	255	2091099578	4237517148	255	0.000662	0.000546	0.000116	56	69	0	0	10	0	6	1	1	4	0	0	0	5	14	0	0
0.001071	120	1	3	2	2	146	178	2801.120432	31	29	545284.75	664799.25	0	0	0.012	0.008	0.0	0.0	0	0	0	0	0.0	0.0	0.0	73	89	0	0	8	0	3	1	1	1	0	0	0	1	11	0	0
1.012199	114	1	5	12	18	1580	10168	28.650491	31	29	11452.29297	75906.01563	3	5	91.984089	59.510115	9533.745461	7691.625476	255	1100901755	3247272084	255	0.000664	0.000521	0.000143	132	565	0	0	11	0	2	1	1	1	0	0	0	1	13	0	0
0.014888	114	1	5	44	46	2750	27602	5977.968937	31	29	1444384.75	14509404.0	7	16	0.338791	0.318067	19.612088	18.878661	255	1460116145	1467626565	255	0.000746	0.000571	0.000175	63	600	0	0	5	0	6	1	1	1	0	0	0	2	19	0	0
0.010882	114	1	5	40	42	2542	21006	7443.484353	31	29	1822459.0	15075169.0	7	14	0.27059	0.25715	15.121498	14.303179	255	1307335094	1307646685	255	0.000733	0.000585	0.000148	64	500	0	0	10	0	3	1	1	2	0	0	0	5	7	0	0
0.5845	114	1	5	230	438	13246	548216	1141.14625	31	29	180516.6719	7486261.5	21	197	2.550978	1.336465	668.770091	483.54026	255	1600382631	1604484222	255	0.000583	0.000462	0.000121	58	1252	0	0	13	0	1	1	1	1	0	0	0	1	15	0	0
0.004883	120	1	3	4	4	568	320	1433.544904	31	29	697931.5625	393200.875	0	0	1.253667	1.121333	1.762348	1.576615	0	0	0	0	0.0	0.0	0.0	142	80	0	0	8	0	6	1	1	3	0	0	0	4	21	0	0
0.001103	120	1	3	2	2	146	178	2719.854899	31	29	529465.0625	645512.25	0	0	0.012	0.009	0.0	0.0	0	0	0	0	0.0	0.0	0.0	73	89	0	0	10	0	3	1	1	1	0	0	0	2	11	0	0
0.001082	120	1	3	2	2	130	162	2772.643321	31	29	480591.5	598890.9375	0	0	0.011	0.008	0.0	0.0	0	0	0	0	0.0	0.0	0.0	65	81	0	0	10	0	2	1	1	1	0	0	0	5	6	0	0
8e-06	120	3	6	2	0	264	0	125000.0003	60	0	132000000.0	0.0	0	0	0.008	0.0	0.0	0.0	0	0	0	0	0.0	0.0	0.0	132	0	0	0	8	0	6	6	3	6	0	0	0	6	8	0	0
0.000975	120	1	3	2	2	130	162	3076.92316	31	29	533333.375	664615.375	0	0	0.002	0.007	0.0	0.0	0	0	0	0	0.0	0.0	0.0	65	81	0	0	10	0	2	1	1	2	0	0	0	4	10	0	0
1.005594	114	1	5	12	18	1580	10168	28.838676	31	29	11527.51465	76404.59375	3	5	91.383364	59.119944	9530.487985	7674.738373	255	2125673672	4276351980	255	0.00071	0.000548	0.000162	132	565	0	0	7	0	6	1	1	1	0	0	0	3	21	0	0
0.364831	114	1	5	62	58	5928	8010	326.178422	31	29	127905.7969	172616.9063	14	17	5.980836	6.388439	387.307167	405.364306	255	1487336565	1487631930	255	0.000684	0.00055	0.000134	96	138	0	0	11	0	4	1	1	2	0	0	0	4	9	0	0
0.000959	120	1	3	2	2	146	178	3128.258517	31	29	608967.6875	742440.0	0	0	0.001	0.008	0.0	0.0	0	0	0	0	0.0	0.0	0.0	73	89	0	0	14	0	1	1	1	1	0	0	0	2	12	0	0
0.011999	114	1	5	38	40	2438	20194	6417.201506	31	29	1582798.625	13127761.0	7	13	0.314811	0.29241	18.717071	17.472709	255	3878486060	3878788709	255	0.000755	0.000583	0.000172	64	505	0	0	10	0	1	1	1	1	0	0	0	3	4	0	0
0.001074	120	1	3	2	2	146	178	2793.296014	31	29	543761.625	662942.25	0	0	0.011	0.009	0.0	0.0	0	0	0	0	0.0	0.0	0.0	73	89	0	0	7	0	3	2	1	1	0	0	0	3	13	0	0
8e-06	120	3	6	2	0	264	0	125000.0003	60	0	132000000.0	0.0	0	0	0.008	0.0	0.0	0.0	0	0	0	0	0.0	0.0	0.0	132	0	0	0	8	0	6	6	3	6	0	0	0	6	8	0	0
0.017812	114	1	5	48	50	2974	33882	5445.766719	31	29	1308331.375	14913541.0	7	18	0.372064	0.353347	21.275315	20.896664	255	1580901396	1588408842	255	0.000624	0.000491	0.000133	62	678	0	0	10	0	2	1	1	1	0	0	0	4	11	0	0
1.00464	114	1	5	12	18	1580	10168	28.866062	31	29	11538.46191	76477.14844	3	5	91.298997	59.068471	9524.228212	7674.604514	255	218189352	2368850551	255	0.000595	0.00047	0.000125	132	565	0	0	25	0	4	1	1	1	0	0	0	4	11	0	0
0.040531	114	1	5	44	46	2750	27602	2195.850184	31	29	530556.875	5329649.0	7	16	0.934395	0.909864	60.983265	59.610137	255	3929959057	3938478831	255	0.000632	0.000494	0.000138	63	600	0	0	12	0	2	1	1	1	0	0	0	3	8	0	0
1.168351	114	1	5	42	46	3210	27552	74.46392	31	29	21459.30273	184560.9688	9	14	28.486952	25.937956	2666.761908	2548.339225	255	887335017	3033017342	255	0.001345	0.001133	0.000212	76	599	0	0	3	0	2	1	1	1	0	0	0	1	13	0	0
0.001117	120	1	3	2	2	146	178	2685.765426	31	29	522829.0	637421.6875	0	0	0.011	0.008	0.0	0.0	0	0	0	0	0.0	0.0	0.0	73	89	0	0	11	0	2	1	1	1	0	0	0	1	11	0	0
0.016976	114	1	5	46	48	2854	31458	5478.322098	31	29	1315739.75	14516022.0	7	17	0.369711	0.346553	21.033296	19.940993	255	2393194113	2393549111	255	0.000844	0.000678	0.000166	62	655	0	0	11	0	2	1	1	1	0	0	0	2	8	0	0
8e-06	120	3	6	2	0	264	0	125000.0003	60	0	132000000.0	0.0	0	0	0.008	0.0	0.0	0.0	0	0	0	0	0.0	0.0	0.0	132	0	0	0	8	0	6	6	3	6	0	0	0	6	8	0	0
0.007564	114	1	5	32	24	3728	5474	7271.285175	31	29	3820201.0	5548387.0	7	7	0.244	0.297826	14.418151	0.482491	255	2787766532	638493427	255	0.000715	0.000578	0.000137	117	228	0	0	3	0	4	1	1	1	0	0	0	1	11	0	0
0.011903	114	1	5	38	40	2438	20194	6468.957371	31	29	1595564.125	13233639.0	7	13	0.312973	0.290641	17.935229	17.391272	255	3726284491	3726611821	255	0.000696	0.000558	0.000138	64	505	0	0	10	0	2	1	1	2	0	0	0	4	10	0	0
0.039854	114	1	5	52	42	37264	3380	2333.517265	31	29	7336377.5	662417.8125	18	8	0.774098	0.960171	46.82504	2.314999	255	1960379589	1961361104	255	0.000611	0.000481	0.00013	717	80	0	0	14	0	2	1	1	1	0	0	0	2	8	0	0
0.014915	114	1	5	44	46	2750	27602	5967.147281	31	29	1441770.0	14483138.0	7	16	0.339465	0.3198	19.314687	19.308178	255	3452724683	1314225193	255	0.000645	0.000521	0.000124	63	600	0	0	10	0	1	1	1	1	0	0	0	5	6	0	0
1.035607	114	1	5	12	18	1580	10168	28.002901	31	29	11193.43555	74190.30469	3	5	94.114545	60.889469	9541.138253	7684.848354	255	3154294671	1073369744	255	0.000607	0.000481	0.000126	132	565	0	0	17	0	7	1	1	1	0	0	0	1	17	0	0
0.0	7	1	3	3	3	84	138	0.097147	0	0	8.70435	14.300004	0	0	25734.168	25734.172	2100.499	2100.49225	0	0	0	0	0.0	0.0	0.0	28	46	0	0	2	0	2	2	2	2	0	0	0	2	2	0	0
1e-05	120	3	6	2	0	264	0	100000.0025	60	0	105600000.0	0.0	0	0	0.01	0.0	0.0	0.0	0	0	0	0	0.0	0.0	0.0	132	0	0	0	8	0	6	6	3	6	0	0	0	6	8	0	0
0.000998	120	1	3	2	2	130	162	3006.011927	31	29	521042.0625	649298.5625	0	0	0.002	0.004	0.0	0.0	0	0	0	0	0.0	0.0	0.0	65	81	0	0	8	0	3	1	1	1	0	0	0	4	5	0	0
0.010773	114	1	5	62	58	5928	8010	11046.13354	31	29	4331569.5	5845725.5	14	17	0.176607	0.178839	11.381681	11.523809	255	4150480214	4150815985	255	0.000786	0.000621	0.000165	96	138	0	0	9	0	2	1	1	1	0	0	0	1	6	0	0
0.017898	114	1	5	44	46	2750	27602	4972.622424	31	29	1201475.0	12069281.0	7	16	0.408744	0.3864	0.0	24.104167	255	1667340645	1679080514	255	0.000643	0.000506	0.000137	63	600	0	0	13	0	1	1	1	1	0	0	0	2	4	0	0
0.010899	114	1	5	38	40	2438	20194	7064.868421	31	29	1742545.25	14452702.0	7	13	0.285865	0.262667	16.055967	15.013621	255	2328997608	2329320882	255	0.000837	0.000645	0.000192	64	505	0	0	10	0	6	1	1	1	0	0	0	3	14	0	0
0.02063	114	1	5	40	42	2542	21006	3926.320862	31	29	961318.4375	7951914.5	7	14	0.520641	0.486463	32.93855	31.038275	255	3929955966	1780720063	255	0.000834	0.000678	0.000156	64	500	0	0	12	0	1	1	1	1	0	0	0	3	9	0	0
0.005809	114	1	5	24	26	2048	2410	8435.186449	31	29	2703391.25	3192287.75	6	7	0.237391	0.20708	14.328574	0.0	255	4118486518	1969230652	255	0.000758	0.000595	0.000163	85	93	0	0	6	0	3	2	1	1	0	0	0	3	8	0	0
0.001016	120	1	3	2	2	146	178	2952.755752	31	29	574803.125	700787.375	0	0	0.007	0.005	0.0	0.0	0	0	0	0	0.0	0.0	0.0	73	89	0	0	7	0	2	1	1	1	0	0	0	1	6	0	0
0.001002	120	1	3	2	2	130	162	2994.012136	31	29	518962.0938	646706.625	0	0	0.01	0.001	0.0	0.0	0	0	0	0	0.0	0.0	0.0	65	81	0	0	12	0	2	1	1	1	0	0	0	3	8	0	0
1.128922	114	1	5	12	18	1580	10168	25.688223	31	29	10268.20313	68057.84375	3	5	102.597635	66.373706	9605.405545	7734.001833	255	3430484009	1281937804	255	0.000715	0.000564	0.000151	132	565	0	0	9	0	2	1	1	1	0	0	0	1	11	0	0
0.037821	114	1	5	60	62	3614	49590	3199.280943	31	29	751751.6875	10320404.0	7	24	0.635492	0.611508	41.361326	40.548782	255	52895257	67596884	255	0.00066	0.000512	0.000148	60	800	0	0	10	0	1	1	1	1	0	0	0	1	13	0	0
0.016745	114	1	5	48	50	2974	33882	5792.774234	31	29	1391699.125	15863841.0	7	18	0.349511	0.337563	19.314387	19.187949	255	1728908054	3886036305	255	0.000693	0.000534	0.000159	62	678	0	0	10	0	3	1	1	1	0	0	0	3	13	0	0
1.005987	114	1	5	12	18	1580	10168	28.827409	31	29	11523.01074	76374.74219	3	5	91.419	59.143058	9530.286692	7674.95388	255	4000684598	1852176849	255	0.000702	0.000551	0.000151	132	565	0	0	11	0	1	1	1	1	0	0	0	3	3	0	0
0.002113	120	1	3	4	4	528	304	3312.825329	31	29	1499290.125	863227.625	0	0	0.525	0.300333	0.734685	0.415544	0	0	0	0	0.0	0.0	0.0	132	76	0	0	15	0	6	1	1	4	0	0	0	5	19	0	0
0.001076	120	1	3	2	2	132	164	2788.103975	31	29	490706.3125	609665.375	0	0	0.011	0.009	0.0	0.0	0	0	0	0	0.0	0.0	0.0	66	82	0	0	11	0	1	1	1	1	0	0	0	4	6	0	0
7.348804	114	1	5	626	1278	34994	1641360	258.953702	31	29	38035.03125	1785407.25	55	583	11.75752	5.754371	5057.266529	3537.310401	255	2822740180	2826720163	255	0.0006	0.000469	0.000131	56	1284	0	0	25	0	6	2	1	2	0	0	0	4	21	0	0
0.001121	120	1	3	2	2	130	162	2676.181891	31	29	463871.5313	578055.3125	0	0	0.011	0.008	0.0	0.0	0	0	0	0	0.0	0.0	0.0	65	81	0	0	8	0	1	1	1	1	0	0	0	2	9	0	0
0.001045	120	1	3	2	2	130	162	2870.813285	31	29	497607.625	620095.6875	0	0	0.033	0.008	0.0	0.0	0	0	0	0	0.0	0.0	0.0	65	81	0	0	13	0	7	2	1	1	0	0	0	4	17	0	0
0.002884	114	1	5	6	8	320	1854	4507.628178	31	29	740638.0	4502080.5	1	2	0.512	0.340429	28.61421	0.548846	255	4236487456	4244527590	255	0.000618	0.000495	0.000123	53	232	0	0	10	0	6	1	1	4	0	0	0	5	14	0	0
0.005072	114	1	5	18	18	3880	2456	6900.630955	31	29	5780757.0	3659306.0	7	7	0.278294	0.265176	13.782468	0.353896	255	2422214526	276209547	255	0.000717	0.00056	0.000157	216	136	0	0	15	0	6	1	1	4	0	0	0	5	19	0	0
0.017075	114	1	5	40	42	2542	21006	4743.777361	31	29	1161464.125	9607496.0	7	14	0.426385	0.402829	28.581717	27.801176	255	2847766839	698472533	255	0.000693	0.000549	0.000144	64	500	0	0	9	0	1	1	1	1	0	0	0	2	6	0	0
0.088435	114	1	5	6	8	320	1854	147.000619	31	29	24153.33203	146819.6875	1	2	17.6222	12.552	1235.3055	30.42517	255	3985766986	2095383038	255	0.000738	0.000568	0.00017	53	232	0	0	12	0	1	1	1	1	0	0	0	3	8	0	0
0.380958	114	1	5	62	58	5928	8010	312.3704	31	29	122491.1953	165309.5625	14	17	6.245213	6.671158	380.900681	397.169674	255	3936917196	3937170261	255	0.000686	0.000552	0.000134	96	138	0	0	6	0	1	1	1	1	0	0	0	3	7	0	0
0.001066	120	1	3	2	2	146	178	2814.258996	31	29	547842.4375	667917.4375	0	0	0.01	0.008	0.0	0.0	0	0	0	0	0.0	0.0	0.0	73	89	0	0	10	0	2	1	1	1	0	0	0	1	6	0	0
0.040851	114	1	5	84	86	4862	80646	4136.98556	31	29	940980.625	15609703.0	7	36	0.488313	0.474118	26.984219	26.327162	255	243619845	254149511	255	0.000721	0.000547	0.000174	58	938	0	0	11	0	6	1	1	1	0	0	0	2	14	0	0
7.930876	114	1	5	640	1278	35722	1641360	241.713532	31	29	35977.86719	1654370.625	55	583	12.410873	6.210145	5225.31651	3695.486457	255	2822741316	2823071032	255	0.000652	0.000518	0.000134	56	1284	0	0	25	0	6	2	1	2	0	0	0	4	21	0	0
1.227176	114	1	5	12	18	1580	10168	23.631493	31	29	9446.078125	62608.78906	3	5	111.524639	72.153585	9794.782238	7885.627751	255	3365503057	1221134011	255	0.000696	0.000561	0.000135	132	565	0	0	9	0	1	2	1	1	0	0	0	3	4	0	0
0.578068	114	1	5	22	24	2054	2478	77.845511	31	29	27138.67578	32868.10547	6	6	27.510095	25.108609	1721.089405	1651.211461	255	1847335405	1847645412	255	0.000707	0.000559	0.000148	93	103	0	0	10	0	3	2	1	1	0	0	0	2	9	0	0
1.010454	114	1	5	12	18	1580	10168	28.699969	31	29	11472.07031	76037.10156	3	5	91.827548	59.405531	9530.233261	7676.925576	255	3574294044	1429952779	255	0.000711	0.000554	0.000157	132	565	0	0	9	0	7	1	1	3	0	0	0	5	17	0	0
1.187601	114	1	5	42	46	3210	27552	73.256929	31	29	21111.46875	181569.4063	9	14	28.95722	26.377777	2560.137697	2444.841214	255	1160899133	1161249436	255	0.000718	0.000591	0.000127	76	599	0	0	8	0	1	1	1	1	0	0	0	2	5	0	0
0.000999	120	1	3	2	2	146	178	3003.002883	31	29	584584.5625	712712.6875	0	0	0.011	0.003	0.0	0.0	0	0	0	0	0.0	0.0	0.0	73	89	0	0	25	0	2	1	1	1	0	0	0	4	6	0	0
1.33725	114	1	5	14	18	1684	10168	23.181903	31	29	9356.515625	57455.22656	3	5	102.838305	78.630471	9966.459574	8727.280191	255	3485502579	1341067027	255	0.000664	0.000529	0.000135	120	565	0	0	7	0	2	1	1	1	0	0	0	3	6	0	0
0.018303	114	1	5	40	40	2542	20194	4316.232444	31	29	1083538.25	8606240.0	7	13	0.46041	0.454103	33.280316	0.919559	255	2568997916	423928163	255	0.000708	0.000583	0.000125	64	505	0	0	11	0	2	1	1	1	0	0	0	3	17	0	0
0.027356	114	1	5	52	42	37264	3380	3399.619751	31	29	10688112.0	965053.375	18	8	0.529294	0.654415	32.906468	1.312316	255	179856166	2330500288	255	0.000666	0.000518	0.000148	717	80	0	0	11	0	4	1	1	3	0	0	0	5	13	0	0
0.039869	114	1	5	84	86	4862	80646	4238.882417	31	29	964157.625	15994181.0	7	36	0.476434	0.462788	24.498054	24.173412	255	3814294612	3828432313	255	0.000682	0.000525	0.000157	58	938	0	0	9	0	7	1	1	3	0	0	0	5	17	0	0
1.092679	114	1	5	12	18	1580	10168	26.540273	31	29	10608.78809	70315.25	3	5	99.302003	64.241767	9550.766536	7696.89178	255	3486287853	3494537691	255	0.00074	0.000564	0.000176	132	565	0	0	10	0	1	1	1	1	0	0	0	4	8	0	0
0.429834	114	1	5	62	58	5928	8010	276.851058	31	29	108562.8359	146512.375	14	17	7.046459	7.528035	438.258364	0.0	255	1478188871	1478521431	255	0.000734	0.0006	0.000134	96	138	0	0	9	0	1	1	1	1	0	0	0	1	5	0	0
0.001055	120	1	3	2	2	146	178	2843.601894	31	29	553554.5	674881.5	0	0	0.01	0.007	0.0	0.0	0	0	0	0	0.0	0.0	0.0	73	89	0	0	6	0	2	2	1	1	0	0	0	4	3	0	0
0.016857	114	1	5	40	40	2542	20902	4686.480375	31	29	1176484.5	9671946.0	7	14	0.424128	0.417231	27.130966	27.970861	255	59854190	60168402	255	0.00071	0.000574	0.000136	64	523	0	0	11	0	4	1	1	3	0	0	0	5	13	0	0
0.754744	114	1	5	122	126	7820	15676	327.263287	31	29	82210.65625	164845.2969	30	32	6.234529	6.033456	439.913194	436.266451	255	3214296243	1069964356	255	0.000712	0.000557	0.000155	64	124	0	0	6	0	3	1	1	1	0	0	0	3	13	0	0
0.001075	120	1	3	2	2	146	178	2790.69758	31	29	543255.8125	662325.5625	0	0	0.011	0.002	0.0	0.0	0	0	0	0	0.0	0.0	0.0	73	89	0	0	7	0	2	2	1	1	0	0	0	2	6	0	0
0.001045	120	1	3	2	2	146	178	2870.813285	31	29	558851.625	681339.6875	0	0	0.01	0.008	0.0	0.0	0	0	0	0	0.0	0.0	0.0	73	89	0	0	18	0	2	1	1	1	0	0	0	2	13	0	0
0.000954	120	1	3	2	2	146	178	3144.654127	31	29	612159.3125	746331.25	0	0	0.003	0.005	0.0	0.0	0	0	0	0	0.0	0.0	0.0	73	89	0	0	10	0	3	1	1	1	0	0	0	1	21	0	0
0.001006	120	1	3	2	2	146	178	2982.107425	31	29	580516.9375	707753.5	0	0	0.007	0.008	0.0	0.0	0	0	0	0	0.0	0.0	0.0	73	89	0	0	4	0	2	1	1	1	0	0	0	1	6	0	0
0.035513	114	1	5	60	62	3614	49590	3407.203121	31	29	800608.25	10991130.0	7	24	0.606776	0.572836	32.659516	31.977706	255	4232724707	4252454171	255	0.001513	0.000565	0.000948	60	800	0	0	13	0	2	1	1	1	0	0	0	5	6	0	0
0.023281	114	1	5	52	42	37262	3380	3994.673673	31	29	12558223.0	1133971.875	18	8	0.446824	0.554024	25.069342	1.005739	255	3994296902	1850028541	255	0.00072	0.000561	0.000159	717	80	0	0	8	0	7	1	1	1	0	0	0	2	17	0	0
0.006037	114	1	5	14	6	8928	320	3147.258519	31	29	10986914.0	353818.125	4	1	0.464385	0.709	26.852807	1.168354	255	2091102841	2101522870	255	0.000586	0.000463	0.000123	638	53	0	0	10	0	6	1	1	4	0	0	0	5	14	0	0
0.004845	114	1	5	18	18	4488	2456	7223.942399	31	29	6999381.0	3830753.5	7	7	0.266	0.252765	12.880987	0.322661	255	2423004994	2421901532	255	0.000665	0.000544	0.000121	249	136	0	0	10	0	4	1	1	3	0	0	0	4	14	0	0
0.000999	120	1	3	2	2	146	178	3003.002883	31	29	584584.5625	712712.6875	0	0	0.004	0.005	0.0	0.0	0	0	0	0	0.0	0.0	0.0	73	89	0	0	12	0	3	1	1	1	0	0	0	1	21	0	0
1.066033	114	1	5	12	18	1580	10168	27.203661	31	29	10873.95996	72072.8125	3	5	96.880364	62.675885	9539.440979	7681.741314	255	3905503065	1818792589	255	0.000672	0.000539	0.000133	132	565	0	0	15	0	6	2	1	4	0	0	0	5	19	0	0
0.224349	114	1	5	8	12	424	8824	84.689477	31	29	13229.3877	288443.4375	1	4	32.004429	20.346091	2092.804608	1663.750098	255	1540387242	1652602551	255	0.000702	0.000539	0.000163	53	735	0	0	11	0	5	1	1	3	0	0	0	3	14	0	0
0.001057	120	1	3	2	2	146	178	2838.221339	31	29	552507.0625	673604.5	0	0	0.011	0.008	0.0	0.0	0	0	0	0	0.0	0.0	0.0	73	89	0	0	10	0	3	1	1	2	0	0	0	3	13	0	0
0.005773	114	1	5	24	26	2048	2410	8487.788047	31	29	2720249.5	3212194.75	6	7	0.235913	0.20752	14.170955	0.0	255	1488906732	1489205552	255	0.000718	0.000573	0.000145	85	93	0	0	6	0	2	2	1	1	0	0	0	3	11	0	0
0.006841	114	1	5	18	18	4488	2456	5116.210953	31	29	4957170.0	2713053.5	7	7	0.381176	0.370529	21.217542	0.588279	255	2358807141	216489367	255	0.000673	0.000538	0.000135	249	136	0	0	18	0	1	1	1	1	0	0	0	2	11	0	0
1.073749	114	1	5	12	18	1580	10168	27.008176	31	29	10795.81934	71554.89844	3	5	97.578271	63.129353	9553.887019	7693.82797	255	1367338666	1368486755	255	0.000697	0.000543	0.000154	132	565	0	0	10	0	2	1	1	1	0	0	0	2	7	0	0
0.878022	114	1	5	122	126	7810	15096	281.314131	31	29	70576.82031	136461.2656	30	32	7.253322	7.020088	433.269956	430.096248	255	938195383	3089934509	255	0.000641	0.000507	0.000134	64	120	0	0	5	0	2	1	1	1	0	0	0	1	11	0	0
0.00485	114	1	5	8	12	424	8824	3917.525658	31	29	611958.75	13342680.0	1	4	0.647571	0.395545	40.263504	21.115752	255	4209700331	4212411124	255	0.000627	0.000496	0.000131	53	735	0	0	9	0	5	1	1	5	0	0	0	6	6	0	0
0.0169	114	1	5	40	42	2542	21006	4792.899626	31	29	1173491.125	9706983.0	7	14	0.425051	0.398683	28.879197	27.579853	255	2322473411	173210200	255	0.000678	0.000544	0.000134	64	500	0	0	8	0	4	1	1	1	0	0	0	2	10	0	0
0.011974	114	1	5	38	40	2438	20194	6430.599433	31	29	1586103.125	13155169.0	7	13	0.314811	0.290718	18.733956	17.972924	255	2028905597	2029236937	255	0.000752	0.000598	0.000154	64	505	0	0	9	0	3	1	1	1	0	0	0	5	13	0	0
0.001087	120	1	3	2	2	146	178	2759.889575	31	29	537258.5	655013.8125	0	0	0.01	0.002	0.0	0.0	0	0	0	0	0.0	0.0	0.0	73	89	0	0	7	0	2	2	1	1	0	0	0	3	9	0	0
1.523035	114	1	5	22	26	2054	2582	30.859434	31	29	10300.48535	13042.37891	6	6	72.508716	60.89576	7817.827711	7170.211723	255	3610479511	3610833329	255	0.000792	0.00063	0.000162	93	99	0	0	8	0	2	1	1	1	0	0	0	1	9	0	0
0.001652	120	1	3	4	4	528	304	4237.288119	31	29	1917675.5	1104116.25	0	0	0.426	0.2	0.597505	0.2786	0	0	0	0	0.0	0.0	0.0	132	76	0	0	13	0	5	1	1	3	0	0	0	5	14	0	0
0.00472	120	1	3	4	4	568	320	1483.050821	31	29	722033.875	406779.6563	0	0	1.229333	1.067333	1.72935	1.497416	0	0	0	0	0.0	0.0	0.0	142	80	0	0	6	0	2	1	1	1	0	0	0	1	8	0	0
0.024333	114	1	5	52	42	37264	3380	3821.970135	31	29	12015945.0	1084946.375	18	8	0.47049	0.580488	24.915691	1.188711	255	4145504157	2001143819	255	0.000665	0.000529	0.000136	717	80	0	0	6	0	2	2	1	1	0	0	0	4	6	0	0
0.021571	114	1	5	44	46	2750	27602	4125.909944	31	29	996894.0	10014186.0	7	16	0.494163	0.468689	29.737051	28.590541	255	172895919	183374678	255	0.000595	0.000475	0.00012	63	600	0	0	8	0	2	1	1	1	0	0	0	2	13	0	0
0.015995	114	1	5	46	48	2854	31458	5814.317135	31	29	1396436.375	15406315.0	7	17	0.346067	0.332391	19.01933	18.304929	255	3814291538	1669196628	255	0.00087	0.000694	0.000176	62	655	0	0	9	0	2	1	1	1	0	0	0	5	9	0	0
1.006023	114	1	5	12	18	1580	10168	28.826377	31	29	11522.59863	76372.00781	3	5	91.421271	59.145293	9530.895691	7676.87096	255	1640902186	3791528655	255	0.000727	0.000548	0.000179	132	565	0	0	10	0	2	1	1	1	0	0	0	4	9	0	0
0.001083	120	1	3	2	2	146	178	2770.083151	31	29	539242.875	657433.0625	0	0	0.011	0.009	0.0	0.0	0	0	0	0	0.0	0.0	0.0	73	89	0	0	11	0	3	1	1	1	0	0	0	5	9	0	0
0.033242	114	1	5	48	50	2974	33882	2917.995447	31	29	701040.875	7991096.0	7	18	0.700128	0.666735	0.0	41.550499	255	2569001327	434942904	255	0.000709	0.000569	0.00014	62	678	0	0	11	0	2	1	1	1	0	0	0	3	9	0	0
0.017544	114	1	5	44	46	2750	27602	5072.959567	31	29	1225718.25	12312814.0	7	16	0.400605	0.378911	21.775351	21.634757	255	1238189531	1250118237	255	0.000611	0.000489	0.000122	63	600	0	0	8	0	3	1	1	1	0	0	0	2	21	0	0
0.001033	120	1	3	2	2	130	162	2904.162775	31	29	503388.2188	627299.1875	0	0	0.011	0.009	0.0	0.0	0	0	0	0	0.0	0.0	0.0	65	81	0	0	8	0	4	2	1	1	0	0	0	3	10	0	0
0.018137	114	1	5	24	26	2048	2410	2701.659516	31	29	865854.3125	1022440.313	6	7	0.773261	0.703	89.352387	0.0	255	1608905757	3754581249	255	0.000688	0.00055	0.000138	85	93	0	0	13	0	3	1	1	1	0	0	0	4	8	0	0
0.004427	114	1	5	14	6	8928	320	4291.845543	31	29	14982607.0	482493.7813	4	1	0.340538	0.7608	17.296824	1.218139	255	2060120478	4216217096	255	0.000624	0.00049	0.000134	638	53	0	0	9	0	5	1	1	5	0	0	0	6	6	0	0
0.402697	114	1	5	52	42	37274	3380	230.942869	31	29	726263.1875	65557.97656	18	8	7.888118	9.807439	708.990719	23.250502	255	2178804954	2184089020	255	0.000695	0.000588	0.000107	717	80	0	0	11	0	4	1	1	1	0	0	0	1	14	0	0
0.004964	120	1	3	4	4	568	320	1410.15308	31	29	686543.125	386784.8438	0	0	1.308667	1.134333	1.840837	1.593583	0	0	0	0	0.0	0.0	0.0	142	80	0	0	13	0	5	1	1	3	0	0	0	5	14	0	0
0.001056	120	1	3	2	2	146	178	2840.909069	31	29	553030.3125	674242.4375	0	0	0.011	0.009	0.0	0.0	0	0	0	0	0.0	0.0	0.0	73	89	0	0	25	0	2	1	1	1	0	0	0	3	8	0	0
0.36888	114	1	5	62	58	5928	8010	322.598132	31	29	126501.8438	170722.1875	14	17	6.047213	6.45721	389.43778	406.121852	255	2273191818	2269322973	255	0.000814	0.000656	0.000158	96	138	0	0	4	0	2	1	1	1	0	0	0	2	8	0	0
0.001099	120	1	3	2	2	146	178	2729.754356	31	29	531392.1875	647861.6875	0	0	0.031	0.008	0.0	0.0	0	0	0	0	0.0	0.0	0.0	73	89	0	0	12	0	4	2	1	1	0	0	0	4	10	0	0
0.019312	114	1	5	42	42	2646	21006	4297.845921	31	29	1070008.25	8494615.0	7	14	0.461927	0.455805	33.913338	0.888016	255	1238186100	1238523214	255	0.000745	0.000614	0.000131	63	500	0	0	8	0	1	1	1	1	0	0	0	2	9	0	0
0.017927	114	1	5	48	50	2974	33882	5410.832732	31	29	1299938.625	14817872.0	7	18	0.373383	0.355245	20.865383	20.001938	255	4174295557	4181848346	255	0.000629	0.000503	0.000126	62	678	0	0	9	0	7	1	1	3	0	0	0	5	17	0	0
0.00629	114	1	5	32	24	3728	5474	8744.03825	31	29	4593958.5	6672178.0	7	7	0.202903	0.241783	12.801111	0.358464	255	32631117	32935280	255	0.000711	0.00058	0.000131	117	228	0	0	7	0	3	1	1	1	0	0	0	3	8	0	0
0.084717	114	1	5	22	24	2054	2478	531.180295	31	29	185181.25	224276.125	6	6	4.016714	3.658478	395.087498	375.198178	255	2389432787	2389745349	255	0.000699	0.000562	0.000137	93	103	0	0	4	0	2	1	1	1	0	0	0	1	7	0	0
1.01575	114	1	5	12	18	1580	10168	28.550331	31	29	11412.25684	75640.65625	3	5	92.307274	59.720705	9531.90124	7675.804808	255	2509001356	364680276	255	0.000627	0.000494	0.000133	132	565	0	0	7	0	2	1	1	1	0	0	0	1	8	0	0
0.222118	114	1	5	8	12	424	8824	85.540116	31	29	13362.2666	291340.625	1	4	31.682715	19.994001	2160.176256	1718.444145	255	3985767811	2212080495	255	0.002353	0.002181	0.000172	53	735	0	0	8	0	1	1	1	1	0	0	0	3	11	0	0
0.015043	114	1	5	44	46	2750	27602	5916.373159	31	29	1429502.125	14359902.0	7	16	0.342628	0.330341	19.38655	19.451796	255	1658189476	3815733080	255	0.000633	0.000504	0.000129	63	600	0	0	25	0	1	1	1	1	0	0	0	3	6	0	0
0.489746	114	1	5	52	42	37274	3380	189.894352	31	29	597174.875	53905.49219	18	8	9.595883	11.931122	780.61048	25.24677	255	1188914704	1190013919	255	0.000735	0.000566	0.000169	717	80	0	0	8	0	1	1	1	1	0	0	0	1	6	0	0
0.005324	120	1	3	4	4	568	320	1314.800895	31	29	640120.1875	360631.0938	0	0	1.361	1.281333	1.919795	1.804302	0	0	0	0	0.0	0.0	0.0	142	80	0	0	15	0	6	1	1	4	0	0	0	5	19	0	0
1.00486	114	1	5	12	18	1580	10168	28.85974	31	29	11535.93457	76460.39844	3	5	91.319635	59.075468	9529.55755	7676.092888	255	3396920168	1248369341	255	0.000725	0.00057	0.000155	132	565	0	0	6	0	4	1	1	1	0	0	0	3	13	0	0
0.001146	120	1	3	2	2	146	178	2617.801058	31	29	509598.5938	621291.4375	0	0	0.011	0.005	0.0	0.0	0	0	0	0	0.0	0.0	0.0	73	89	0	0	10	0	1	1	1	1	0	0	0	2	6	0	0
0.001075	120	1	3	2	2	146	178	2790.69758	31	29	543255.8125	662325.5625	0	0	0.011	0.005	0.0	0.0	0	0	0	0	0.0	0.0	0.0	73	89	0	0	12	0	1	2	1	1	0	0	0	4	3	0	0
0.012686	114	1	5	40	42	2542	21006	6384.991226	31	29	1563298.125	12931420.0	7	14	0.316256	0.303025	18.754659	17.658367	255	3807766881	1658490359	255	0.000691	0.000554	0.000137	64	500	0	0	25	0	2	1	1	1	0	0	0	3	11	0	0
1.414156	114	1	5	12	18	1580	10168	20.506932	31	29	8197.115234	54330.64063	3	5	128.527551	83.153826	13089.47657	10538.73694	255	3725503093	1581159807	255	0.000675	0.000537	0.000138	132	565	0	0	15	0	1	2	1	1	0	0	0	5	8	0	0
1.140576	114	1	5	344	746	18370	1087890	954.780738	31	29	128475.4375	7620234.0	2	370	3.324376	1.530217	197.788854	120.687011	255	3034296649	889985510	255	0.000722	0.000559	0.000163	53	1458	0	0	10	0	3	1	1	1	0	0	0	3	8	0	0
0.005932	114	1	5	18	18	3880	2456	5900.202293	31	29	4942683.5	3128793.0	7	7	0.330118	0.320765	16.56817	0.551178	255	4052726301	4056069814	255	0.000597	0.000476	0.000121	216	136	0	0	13	0	5	1	1	3	0	0	0	5	14	0	0
0.001074	120	1	3	2	2	146	178	2793.296014	31	29	543761.625	662942.25	0	0	0.01	0.008	0.0	0.0	0	0	0	0	0.0	0.0	0.0	73	89	0	0	10	0	2	2	1	1	0	0	0	4	8	0	0
0.001102	120	1	3	2	2	146	178	2722.323026	31	29	529945.5625	646098.0	0	0	0.011	0.001	0.0	0.0	0	0	0	0	0.0	0.0	0.0	73	89	0	0	13	0	1	1	1	1	0	0	0	1	13	0	0
0.001026	120	1	3	2	2	146	178	2923.976572	31	29	569200.75	693957.125	0	0	0.011	0.008	0.0	0.0	0	0	0	0	0.0	0.0	0.0	73	89	0	0	4	0	1	1	1	1	0	0	0	1	17	0	0
0.001047	120	1	3	2	2	146	178	2865.329359	31	29	557784.125	680038.1875	0	0	0.01	0.008	0.0	0.0	0	0	0	0	0.0	0.0	0.0	73	89	0	0	7	0	2	1	1	1	0	0	0	3	3	0	0
1.145054	114	1	5	14	18	1684	10168	27.072959	31	29	10926.99609	67099.02344	3	5	88.054767	67.327059	8829.709588	7730.582823	255	3098488057	952185167	255	0.00064	0.000485	0.000155	120	565	0	0	6	0	7	1	1	1	0	0	0	1	17	0	0
0.008336	114	1	5	22	24	1920	4312	5398.272459	31	29	1759117.0	3966410.75	6	6	0.380333	0.33313	27.083435	23.793048	255	903613613	3049346718	255	0.000813	0.000663	0.00015	87	180	0	0	11	0	1	1	1	1	0	0	0	2	14	0	0
0.02528	114	1	5	46	48	2854	31360	3678.797375	31	29	883544.3125	9717405.0	7	17	0.553956	0.525957	33.068987	31.650488	255	4232721312	4233026278	255	0.000675	0.00055	0.000125	62	653	0	0	13	0	3	1	1	1	0	0	0	5	9	0	0
0.004404	120	1	3	4	4	568	304	1589.464121	31	29	773841.9375	414168.9375	0	0	1.204667	1.0	1.693052	1.405022	0	0	0	0	0.0	0.0	0.0	142	76	0	0	10	0	4	1	1	3	0	0	0	4	8	0	0
0.004717	120	1	3	4	4	568	320	1483.994118	31	29	722493.125	407038.375	0	0	1.210667	1.063667	1.702951	1.496475	0	0	0	0	0.0	0.0	0.0	142	80	0	0	18	0	1	1	1	1	0	0	0	2	9	0	0
0.924586	114	1	5	232	438	13350	548216	723.56709	31	29	115017.9688	4732626.5	21	197	4.001139	2.114627	1182.594489	859.297092	255	1600383559	3750415669	255	0.000645	0.00049	0.000155	58	1252	0	0	10	0	5	1	1	1	0	0	0	1	14	0	0
0.001115	120	1	3	2	2	146	178	2690.582979	31	29	523766.8125	638565.0	0	0	0.001	0.008	0.0	0.0	0	0	0	0	0.0	0.0	0.0	73	89	0	0	9	0	1	1	1	1	0	0	0	3	11	0	0
0.001111	120	1	3	2	2	146	178	2700.270121	31	29	525652.5625	640864.125	0	0	0.011	0.009	0.0	0.0	0	0	0	0	0.0	0.0	0.0	73	89	0	0	8	0	2	1	1	1	0	0	0	2	9	0	0
0.00722	114	1	5	22	26	1920	4416	6509.695265	31	29	2031024.875	4705817.0	6	6	0.326714	0.26484	19.25973	15.158881	255	603611086	603918788	255	0.000724	0.000588	0.000136	87	170	0	0	7	0	2	1	1	1	0	0	0	1	7	0	0
0.02089	114	1	5	44	46	2750	27602	4260.411814	31	29	1029392.063	10340642.0	7	16	0.477953	0.453356	32.207481	31.325613	255	59859768	2215707337	255	0.000669	0.000486	0.000183	63	600	0	0	11	0	4	1	1	3	0	0	0	5	13	0	0
0.018111	114	1	5	46	48	2854	31360	5135.000874	31	29	1233283.625	13563912.0	7	17	0.394556	0.373511	22.163044	20.918464	255	1598185917	1598491180	255	0.000673	0.000548	0.000125	62	653	0	0	8	0	6	1	1	1	0	0	0	2	19	0	0
0.001719	120	1	3	4	4	536	304	4072.134842	31	29	1870855.125	1061082.0	0	0	0.421667	0.234	0.589256	0.326683	0	0	0	0	0.0	0.0	0.0	134	76	0	0	10	0	4	1	1	3	0	0	0	4	14	0	0
0.303271	114	1	5	14	6	8928	320	62.650238	31	29	218708.6875	7043.205566	4	1	23.328538	60.315801	1990.904852	82.610719	255	1540388140	3998963270	255	0.001721	0.001558	0.000163	638	53	0	0	11	0	5	1	1	3	0	0	0	3	14	0	0
0.011095	114	1	5	62	58	5928	8010	10725.55163	31	29	4205858.5	5676070.0	14	17	0.188051	0.185179	12.068702	12.001577	255	2358016990	2358328436	255	0.000719	0.000591	0.000128	96	138	0	0	9	0	1	1	1	1	0	0	0	6	2	0	0
0.876811	114	1	5	122	126	7812	15762	281.702661	31	29	70692.53906	142671.5625	30	32	7.243306	7.009976	450.439744	446.966268	255	1548909512	1549955919	255	0.000715	0.000559	0.000156	64	125	0	0	13	0	1	1	1	1	0	0	0	4	5	0	0
0.046409	114	1	5	6	8	320	1854	280.118082	31	29	46025.55469	279773.3125	1	2	9.2162	6.559429	642.642196	15.726135	255	963617173	977433354	255	0.000622	0.00049	0.000132	53	232	0	0	16	0	3	1	1	2	0	0	0	3	13	0	0
8.370131	114	1	5	602	1176	33610	1507780	212.302543	31	29	32071.18359	1439880.0	51	536	13.949668	7.123103	5470.095235	3907.720802	255	2822742211	678281934	255	0.000613	0.000482	0.000131	56	1282	0	0	10	0	4	1	1	1	0	0	0	2	8	0	0
1.040031	114	1	5	22	24	2054	2478	43.267943	31	29	15084.16602	18268.6875	6	6	49.507762	45.192781	3856.108743	3683.743145	255	3576916391	1427652607	255	0.00073	0.000587	0.000143	93	103	0	0	6	0	5	1	1	1	0	0	0	3	14	0	0
0.97259	114	1	5	52	54	2934	3742	107.959157	31	29	23672.87305	30212.11328	11	15	19.063921	18.34032	1638.462866	60.656863	255	3689965718	1541472129	255	0.000716	0.000549	0.000167	56	69	0	0	11	0	5	1	1	3	0	0	0	3	14	0	0
1.165126	114	1	5	12	18	1580	10168	24.890013	31	29	9949.138672	65943.08594	3	5	105.889185	68.501411	10901.4042	8780.854335	255	1700116727	1701196626	255	0.000732	0.000598	0.000134	132	565	0	0	9	0	6	2	1	1	0	0	0	3	19	0	0
0.001132	120	1	3	2	2	146	178	2650.176667	31	29	515901.0625	628975.25	0	0	0.011	0.01	0.0	0.0	0	0	0	0	0.0	0.0	0.0	73	89	0	0	4	0	1	1	1	1	0	0	0	1	10	0	0
0.001101	120	1	3	2	2	146	178	2724.795636	31	29	530426.875	646684.8125	0	0	0.012	0.003	0.0	0.0	0	0	0	0	0.0	0.0	0.0	73	89	0	0	13	0	1	2	1	1	0	0	0	4	8	0	0
0.510689	114	1	5	52	40	37274	3276	178.190633	31	29	572685.125	50050.02734	18	8	10.006235	13.080385	915.525764	31.130938	255	783614244	2934249006	255	0.0007	0.000549	0.000151	717	82	0	0	10	0	3	2	1	1	0	0	0	4	8	0	0
1.341719	114	1	5	22	24	2054	2478	33.539064	31	29	11692.46289	14160.9375	6	6	63.873331	58.309869	4205.730993	4021.531003	255	1127337400	3273035446	255	0.000715	0.000581	0.000134	93	103	0	0	10	0	5	2	1	1	0	0	0	2	14	0	0
0.924841	114	1	5	52	40	37178	3276	98.395293	31	29	315418.5313	27637.18359	18	8	18.127393	23.700205	1305.345503	41.343836	255	3207770723	1070631339	255	0.000672	0.000526	0.000146	715	82	0	0	10	0	1	1	1	1	0	0	0	4	5	0	0
0.029933	114	1	5	44	46	2750	27602	2973.307054	31	29	718404.4375	7216650.5	7	16	0.688721	0.668	44.747846	43.398119	255	4165764222	2036283603	255	0.000689	0.000535	0.000154	63	600	0	0	12	0	5	1	1	1	0	0	0	4	14	0	0
0.02254	114	1	5	52	40	37178	3276	4037.2672	31	29	12941970.0	1133984.0	18	8	0.434863	0.56482	24.047489	1.087634	255	92640076	93748043	255	0.000637	0.000508	0.000129	715	82	0	0	6	0	3	2	1	1	0	0	0	4	8	0	0
0.001096	120	1	3	2	2	146	178	2737.226368	31	29	532846.75	649635.0625	0	0	0.012	0.008	0.0	0.0	0	0	0	0	0.0	0.0	0.0	73	89	0	0	11	0	5	1	1	1	0	0	0	3	13	0	0
1.133359	114	1	5	122	126	7814	15690	217.936249	31	29	54704.64453	109875.1641	30	32	9.362826	9.062048	594.401271	586.762884	255	1760908882	1762039602	255	0.000757	0.000599	0.000158	64	125	0	0	14	0	2	1	1	1	0	0	0	1	8	0	0
0.228129	114	1	5	52	42	37178	3380	407.664086	31	29	1278715.125	115724.0	18	8	4.466431	5.538317	516.123167	17.405393	255	1727340005	3877818374	255	0.001198	0.001055	0.000143	715	80	0	0	2	0	1	1	1	1	0	0	0	1	5	0	0
0.302281	114	1	5	14	6	8928	320	62.855424	31	29	219424.9844	7066.272949	4	1	23.252384	60.339801	1896.278187	76.194312	255	2967775170	3405140769	255	0.000585	0.000455	0.00013	638	53	0	0	11	0	6	1	1	2	0	0	0	2	19	0	0
0.001572	120	1	3	4	4	528	304	4452.926268	31	29	2015267.25	1160305.375	0	0	0.394667	0.196667	0.553193	0.273885	0	0	0	0	0.0	0.0	0.0	132	76	0	0	10	0	3	1	1	2	0	0	0	5	8	0	0
0.000925	120	1	3	2	2	146	178	3243.243242	31	29	631351.375	769729.75	0	0	0.002	0.002	0.0	0.0	0	0	0	0	0.0	0.0	0.0	73	89	0	0	8	0	1	2	1	1	0	0	0	3	10	0	0
0.022683	114	1	5	52	54	2934	3742	4629.017287	31	29	1015033.25	1295419.5	11	15	0.438863	0.417774	31.431698	0.763319	255	4209698162	4210663262	255	0.000671	0.000538	0.000133	56	69	0	0	9	0	5	1	1	5	0	0	0	6	6	0	0
0.004645	120	1	3	4	4	568	312	1506.996702	31	29	733692.125	403013.9688	0	0	1.199333	1.071667	1.690457	1.502838	0	0	0	0	0.0	0.0	0.0	142	78	0	0	17	0	4	1	1	4	0	0	0	6	17	0	0
0.004415	120	1	3	4	4	568	304	1585.504015	31	29	771913.9375	413137.0313	0	0	1.174667	0.996	1.658401	1.397244	0	0	0	0	0.0	0.0	0.0	142	76	0	0	13	0	3	1	1	2	0	0	0	5	11	0	0
1.18849	114	1	5	232	438	13350	548216	562.899125	31	29	89478.24219	3681747.25	21	197	5.165965	2.718586	1227.114621	889.370314	255	3756928808	3760999746	255	0.000582	0.000462	0.00012	58	1252	0	0	11	0	2	1	1	1	0	0	0	5	6	0	0
1.437648	114	1	5	52	54	2934	3740	73.035956	31	29	16015.0459	20427.80859	11	15	28.183038	27.116811	2349.786448	91.948375	255	818191281	2968763506	255	0.000579	0.000453	0.000126	56	69	0	0	11	0	6	1	1	2	0	0	0	2	19	0	0
0.004713	120	1	3	4	4	568	320	1485.253618	31	29	723106.3125	407383.8438	0	0	1.213333	1.067667	1.706722	1.499302	0	0	0	0	0.0	0.0	0.0	142	80	0	0	10	0	3	2	1	3	0	0	0	5	9	0	0
0.001124	120	1	3	2	2	146	178	2669.039279	31	29	519572.9688	633452.0	0	0	0.011	0.008	0.0	0.0	0	0	0	0	0.0	0.0	0.0	73	89	0	0	6	0	6	2	1	1	0	0	0	4	19	0	0
0.025997	114	1	5	40	44	2542	21110	3192.676101	31	29	762857.25	6348732.5	7	14	0.657923	0.593233	49.514364	46.211988	255	4165761240	4165983196	255	0.000626	0.000486	0.00014	64	480	0	0	12	0	2	1	1	1	0	0	0	4	13	0	0
0.022953	114	1	5	48	50	2974	33882	4226.027114	31	29	1015292.125	11573215.0	7	18	0.481	0.458082	28.439849	28.14864	255	153418357	2307570250	255	0.000625	0.000503	0.000122	62	678	0	0	8	0	2	1	1	1	0	0	0	2	7	0	0
0.024663	114	1	5	60	62	3614	49590	4906.134808	31	29	1152820.0	15826461.0	7	24	0.412814	0.39559	21.939022	21.53529	255	1598189133	3754801283	255	0.000681	0.000525	0.000156	60	800	0	0	8	0	1	1	1	1	0	0	0	2	3	0	0
0.008271	114	1	5	22	24	1920	4312	5440.69618	31	29	1772941.5	3997581.75	6	6	0.376381	0.311913	0.0	16.900927	255	2511003759	2511321461	255	0.001258	0.001095	0.000163	87	180	0	0	11	0	3	1	1	1	0	0	0	3	9	0	0
0.520155	114	1	5	22	24	2054	2478	86.512672	31	29	30160.24023	36527.57422	6	6	24.752572	22.591218	1404.506344	1342.825274	255	1967336223	4117204291	255	0.000682	0.00055	0.000132	93	103	0	0	10	0	1	1	1	1	0	0	0	2	6	0	0
0.001071	120	1	3	2	2	146	178	2801.120432	31	29	545284.75	664799.25	0	0	0.007	0.009	0.0	0.0	0	0	0	0	0.0	0.0	0.0	73	89	0	0	16	0	1	2	1	1	0	0	0	3	3	0	0
0.002849	114	1	5	6	8	320	1854	4563.004498	31	29	749736.75	4557388.5	1	2	0.5066	0.339143	28.451927	0.552736	255	2060118611	2063814331	255	0.0006	0.000471	0.000129	53	232	0	0	9	0	5	1	1	5	0	0	0	6	6	0	0
1.002985	114	1	5	22	26	2054	2582	46.860123	31	29	15641.31055	19804.88281	6	6	47.743809	40.094001	3614.076715	3303.763077	255	1700899236	3846621289	255	0.000787	0.000624	0.000163	93	99	0	0	6	0	3	1	1	1	0	0	0	3	11	0	0
0.023915	114	1	5	46	48	2854	31360	3888.772695	31	29	933974.5	10272047.0	7	17	0.524378	0.496617	32.049066	30.67604	255	2198278650	53201091	255	0.000667	0.000541	0.000126	62	653	0	0	9	0	4	1	1	1	0	0	0	1	10	0	0
0.001722	120	1	3	4	4	528	304	4065.040751	31	29	1839721.25	1059233.5	0	0	0.435333	0.224333	0.609997	0.308064	0	0	0	0	0.0	0.0	0.0	132	76	0	0	6	0	2	1	1	1	0	0	0	1	10	0	0
5e-06	120	3	6	2	0	264	0	200000.0051	60	0	211200000.0	0.0	0	0	0.005	0.0	0.0	0.0	0	0	0	0	0.0	0.0	0.0	132	0	0	0	6	0	4	4	2	4	0	0	0	4	6	0	0
1.005764	114	1	5	12	18	1580	10168	28.833802	31	29	11525.56641	76391.67969	3	5	91.40118	59.129533	9530.256079	7674.555921	255	63614591	64636383	255	0.000676	0.000558	0.000118	132	565	0	0	10	0	2	1	1	1	0	0	0	2	7	0	0
0.120106	114	1	5	26	26	2152	2410	424.624926	31	29	137878.2188	154396.9531	6	7	4.79012	4.78072	397.927823	400.090149	255	421422992	421767685	255	0.000721	0.000587	0.000134	83	93	0	0	13	0	2	1	1	1	0	0	0	2	8	0	0
0.001101	120	1	3	2	2	146	178	2724.795636	31	29	530426.875	646684.8125	0	0	0.011	0.008	0.0	0.0	0	0	0	0	0.0	0.0	0.0	73	89	0	0	13	0	1	1	1	1	0	0	0	5	9	0	0
0.001747	120	1	3	4	4	536	304	4006.868847	31	29	1840870.0	1044075.563	0	0	0.443333	0.225	0.622726	0.311846	0	0	0	0	0.0	0.0	0.0	134	76	0	0	10	0	4	1	1	3	0	0	0	4	8	0	0
0.000987	120	3	3	2	2	130	162	3039.513836	31	29	526849.0625	656535.0	0	0	0.006	0.005	0.0	0.0	0	0	0	0	0.0	0.0	0.0	65	81	0	0	1	0	5	1	1	5	0	0	0	6	1	0	0
1e-06	120	3	6	2	0	264	0	1000000.003	60	0	1056000000.0	0.0	0	0	0.001	0.0	0.0	0.0	0	0	0	0	0.0	0.0	0.0	132	0	0	0	6	0	4	4	2	4	0	0	0	4	6	0	0
0.020896	114	1	5	44	46	2750	27602	4259.188201	31	29	1029096.438	10337672.0	7	16	0.477279	0.453533	0.0	27.686733	255	592894932	603822405	255	0.000604	0.000484	0.00012	63	600	0	0	9	0	1	1	1	1	0	0	0	5	3	0	0
0.024288	114	1	5	52	42	37262	3380	3829.051298	31	29	12037549.0	1086956.5	18	8	0.469412	0.578439	25.709065	1.089173	255	543613724	2690093853	255	0.000703	0.000567	0.000136	717	80	0	0	10	0	2	2	1	1	0	0	0	4	7	0	0
1.005596	114	1	5	12	18	1580	10168	28.838618	31	29	11527.49121	76404.4375	3	5	91.383361	59.114767	9530.192452	7674.469189	255	3934305678	3935376778	255	0.000768	0.000641	0.000127	132	565	0	0	13	0	1	1	1	1	0	0	0	2	5	0	0
0.385307	114	1	5	28	30	5008	3080	147.93398	31	29	100283.6641	61831.21094	7	7	14.258444	13.269655	831.640935	21.48135	255	3503577027	1361219847	255	0.000674	0.000484	0.00019	179	103	0	0	10	0	4	1	1	3	0	0	0	4	8	0	0
0.013973	114	1	5	38	40	2438	20194	5510.627458	31	29	1359192.625	11273169.0	7	13	0.379389	0.353132	24.71089	23.707323	255	153414884	2299118982	255	0.000669	0.000544	0.000125	64	505	0	0	8	0	2	1	1	1	0	0	0	2	9	0	0
2.089973	114	1	5	234	438	13454	548216	321.056783	31	29	51281.04688	2093673.0	21	197	8.968283	4.78141	3092.379733	2257.891051	255	3745771986	1606206094	255	0.000639	0.000491	0.000148	57	1252	0	0	10	0	3	2	1	2	0	0	0	4	14	0	0
1e-05	120	3	6	2	0	264	0	100000.0025	60	0	105600000.0	0.0	0	0	0.01	0.0	0.0	0.0	0	0	0	0	0.0	0.0	0.0	132	0	0	0	8	0	6	6	3	6	0	0	0	6	8	0	0
0.005317	120	1	3	4	4	568	320	1316.531828	31	29	640962.9375	361105.875	0	0	1.418333	1.002667	1.995222	1.39822	0	0	0	0	0.0	0.0	0.0	142	80	0	0	10	0	3	2	1	2	0	0	0	5	8	0	0
0.004661	120	1	3	4	4	568	320	1501.823686	31	29	731173.5625	411928.7813	0	0	1.216333	1.058	1.710259	1.488461	0	0	0	0	0.0	0.0	0.0	142	80	0	0	7	0	1	1	1	1	0	0	0	1	4	0	0
0.00607	114	1	5	22	24	1920	4312	7413.508915	31	29	2415815.5	5447117.0	6	6	0.271524	0.234783	16.626735	13.925672	255	2266807587	121769715	255	0.000791	0.000634	0.000157	87	180	0	0	4	0	3	1	1	1	0	0	0	1	9	0	0
0.97816	114	1	5	24	24	2158	2478	48.049398	31	29	16921.56641	19424.22461	6	6	42.512175	42.500781	2827.714008	78.756625	255	4086285283	1941242739	255	0.000821	0.000631	0.00019	90	103	0	0	15	0	1	2	1	1	0	0	0	2	7	0	0
0.334908	114	1	5	10	12	528	8824	62.703786	31	29	11370.28613	193223.2031	1	4	37.176667	30.398636	3517.011934	3165.396749	255	878190443	1292292538	255	0.000623	0.000519	0.000104	53	735	0	0	14	0	6	1	1	3	0	0	0	3	19	0	0
0.101808	114	1	5	60	62	3614	49590	1188.511748	31	29	279270.7813	3833962.0	7	24	1.719695	1.66023	92.054416	91.044596	255	2798282138	2825042551	255	0.000681	0.000531	0.00015	60	800	0	0	9	0	4	1	1	1	0	0	0	5	13	0	0
1e-05	120	3	6	2	0	264	0	100000.0025	60	0	105600000.0	0.0	0	0	0.01	0.0	0.0	0.0	0	0	0	0	0.0	0.0	0.0	132	0	0	0	8	0	6	6	3	6	0	0	0	6	8	0	0
0.001126	120	1	3	2	2	146	178	2664.298498	31	29	518650.0938	632326.8125	0	0	0.011	0.008	0.0	0.0	0	0	0	0	0.0	0.0	0.0	73	89	0	0	10	0	3	2	1	1	0	0	0	4	13	0	0
0.338344	114	1	5	6	8	320	1946	38.422433	31	29	6313.101074	40266.71094	1	2	67.5988	48.25557	4769.26395	117.832219	255	3027770437	993492459	255	0.000704	0.000551	0.000153	53	243	0	0	14	0	6	1	1	3	0	0	0	3	19	0	0
0.001609	120	1	3	4	4	536	304	4350.528202	31	29	1998757.0	1133623.375	0	0	0.414333	0.202667	0.578179	0.281663	0	0	0	0	0.0	0.0	0.0	134	76	0	0	13	0	3	1	1	2	0	0	0	5	11	0	0
0.506864	114	1	5	122	126	7812	15762	487.310195	31	29	122289.2109	246803.875	30	32	4.185513	4.050496	401.354612	398.475479	255	2331005993	2327877425	255	0.000726	0.000546	0.00018	64	125	0	0	6	0	3	1	1	1	0	0	0	2	9	0	0
0.224214	114	1	5	14	6	8928	320	84.74047	31	29	295824.5313	9526.613281	4	1	17.24723	44.710199	1600.303494	68.389531	255	1840382160	267132975	255	0.000668	0.000534	0.000134	638	53	0	0	8	0	4	1	1	3	0	0	0	3	11	0	0
5e-06	120	3	6	2	0	264	0	200000.0051	60	0	211200000.0	0.0	0	0	0.005	0.0	0.0	0.0	0	0	0	0	0.0	0.0	0.0	132	0	0	0	6	0	4	4	2	4	0	0	0	4	6	0	0
0.000911	120	1	3	2	2	146	178	3293.084486	31	29	641053.75	781558.6875	0	0	0.001	0.002	0.0	0.0	0	0	0	0	0.0	0.0	0.0	73	89	0	0	9	0	2	1	1	1	0	0	0	4	8	0	0
0.006282	114	1	5	18	18	3880	2456	5571.474167	31	29	4667303.5	2954473.25	7	7	0.349882	0.337235	17.776071	0.439393	255	663617695	666856994	255	0.000701	0.000542	0.000159	216	136	0	0	10	0	3	1	1	3	0	0	0	5	9	0	0
0.001685	120	1	3	4	4	528	304	4154.30261	31	29	1880118.625	1082492.625	0	0	0.435	0.191667	0.608112	0.267522	0	0	0	0	0.0	0.0	0.0	132	76	0	0	13	0	1	1	1	1	0	0	0	5	9	0	0
0.001699	120	1	3	4	4	528	304	4120.070594	31	29	1864626.25	1073572.625	0	0	0.441333	0.212333	0.617068	0.291804	0	0	0	0	0.0	0.0	0.0	132	76	0	0	17	0	4	1	1	4	0	0	0	6	17	0	0
1.50787	114	1	5	234	438	13454	548216	444.998586	31	29	71077.75	2901921.25	21	197	6.470206	3.449357	1884.441343	1375.701385	255	3745771028	1605624180	255	0.000642	0.000495	0.000147	57	1252	0	0	10	0	3	2	1	2	0	0	0	4	14	0	0
1e-06	120	3	6	2	0	264	0	1000000.003	60	0	1056000000.0	0.0	0	0	0.001	0.0	0.0	0.0	0	0	0	0	0.0	0.0	0.0	132	0	0	0	6	0	4	4	2	4	0	0	0	4	6	0	0
1.007965	114	1	5	14	18	1684	10168	30.755037	31	29	12413.12988	76224.875	3	5	77.508692	59.262765	8774.671209	7683.911419	255	1118191210	3264557485	255	0.000633	0.000495	0.000138	120	565	0	0	10	0	1	1	1	1	0	0	0	2	6	0	0
1.495202	114	1	5	12	18	1580	10168	19.395373	31	29	7752.798828	51385.69922	3	5	135.889085	87.921119	10093.92267	8128.462827	255	4085501892	1985505987	255	0.000689	0.000539	0.00015	132	565	0	0	4	0	1	1	1	1	0	0	0	1	6	0	0
0.001709	120	1	3	4	4	528	304	4095.962612	31	29	1853715.625	1067290.875	0	0	0.444	0.208	0.622254	0.286384	0	0	0	0	0.0	0.0	0.0	132	76	0	0	10	0	3	1	1	3	0	0	0	5	9	0	0
0.018969	114	1	5	46	48	2854	31458	4902.736202	31	29	1177500.125	12990880.0	7	17	0.414444	0.390638	26.046652	25.468769	255	453414069	2603317514	255	0.000725	0.000602	0.000123	62	655	0	0	6	0	2	1	1	1	0	0	0	3	8	0	0
0.029018	114	1	5	38	40	2438	20194	2653.525419	31	29	654490.3125	5428355.0	7	13	0.775595	0.728897	56.009993	53.974258	255	2151003016	1745982	255	0.000734	0.000579	0.000155	64	505	0	0	17	0	2	1	1	1	0	0	0	6	8	0	0
0.005189	114	1	5	18	18	3880	2456	6745.037367	31	29	5650414.0	3576797.0	7	7	0.285824	0.276706	14.256316	0.345434	255	472895628	476091132	255	0.000601	0.000481	0.00012	216	136	0	0	11	0	5	1	1	3	0	0	0	6	13	0	0
5e-06	120	3	6	2	0	264	0	200000.0051	60	0	211200000.0	0.0	0	0	0.005	0.0	0.0	0.0	0	0	0	0	0.0	0.0	0.0	132	0	0	0	2	0	2	2	1	2	0	0	0	2	2	0	0
0.639757	114	1	5	52	42	37178	3380	145.367699	31	29	455973.1563	41265.66797	18	8	12.537627	15.592512	983.298872	31.249244	255	3143576741	3148756853	255	0.000596	0.000461	0.000135	715	80	0	0	12	0	2	1	1	1	0	0	0	1	10	0	0
0.024722	114	1	5	60	62	3614	49590	4894.425902	31	29	1150068.75	15788690.0	7	24	0.413356	0.40305	0.0	21.596183	255	752637730	2908625985	255	0.000671	0.000536	0.000135	60	800	0	0	15	0	2	1	1	2	0	0	0	4	8	0	0
0.00105	120	1	3	2	2	130	162	2857.142959	31	29	495238.125	617142.875	0	0	0.01	0.008	0.0	0.0	0	0	0	0	0.0	0.0	0.0	65	81	0	0	16	0	3	2	1	2	0	0	0	3	13	0	0
0.048914	114	1	5	84	86	4862	80646	3455.043518	31	29	785869.0625	13036595.0	7	36	0.584892	0.569141	31.969368	31.081071	255	453417094	465115620	255	0.000689	0.000534	0.000155	58	938	0	0	6	0	2	1	1	1	0	0	0	3	7	0	0
0.001096	120	1	3	2	2	146	178	2737.226368	31	29	532846.75	649635.0625	0	0	0.012	0.003	0.0	0.0	0	0	0	0	0.0	0.0	0.0	73	89	0	0	8	0	1	1	1	1	0	0	0	1	11	0	0
0.049118	114	1	5	14	8	8928	424	427.541829	31	29	1350380.75	60425.91016	4	1	3.778308	6.920143	401.158872	16.764123	255	878191224	1693606133	255	0.000699	0.000546	0.000153	638	53	0	0	14	0	6	1	1	3	0	0	0	3	19	0	0
0.016669	114	1	5	40	42	2542	21006	4859.319821	31	29	1189753.5	9841502.0	7	14	0.418231	0.391146	28.147088	26.575591	255	2742472391	2739194234	255	0.00076	0.0006	0.00016	64	500	0	0	9	0	4	1	1	2	0	0	0	5	10	0	0
1e-06	120	3	6	2	0	264	0	1000000.003	60	0	1056000000.0	0.0	0	0	0.001	0.0	0.0	0.0	0	0	0	0	0.0	0.0	0.0	132	0	0	0	2	0	2	2	1	2	0	0	0	2	2	0	0
0.515967	114	1	5	52	38	37178	3172	172.491648	31	29	565369.5	47894.53516	18	8	10.109706	13.929757	1021.596882	35.823324	255	2598018572	2603168263	255	0.000716	0.000563	0.000153	715	83	0	0	15	0	2	1	1	2	0	0	0	4	8	0	0
0.75711	114	1	5	24	24	2158	2478	62.078166	31	29	21862.08008	25095.42773	6	6	32.902522	32.890348	2024.963895	55.011594	255	4266285037	2121244469	255	0.00088	0.00063	0.00025	90	103	0	0	15	0	2	2	1	1	0	0	0	2	9	0	0
0.00601	114	1	5	30	26	3624	5578	9151.414114	31	29	4664226.0	7140099.5	7	7	0.207241	0.2102	11.408644	11.966688	255	2868997847	723915398	255	0.000773	0.000617	0.000156	121	215	0	0	11	0	2	1	1	1	0	0	0	2	7	0	0
0.004857	120	1	3	4	4	568	312	1441.21887	31	29	701667.6875	385423.0938	0	0	1.268	1.1	1.781204	1.543614	0	0	0	0	0.0	0.0	0.0	142	78	0	0	10	0	5	1	1	3	0	0	0	3	13	0	0
0.100831	114	1	5	60	62	3614	49590	1200.027745	31	29	281976.7813	3871111.0	7	24	1.703644	1.644852	90.455	88.504973	255	3987769025	1854131197	255	0.000615	0.000492	0.000123	60	800	0	0	14	0	2	1	1	2	0	0	0	5	8	0	0
0.004652	120	1	3	4	4	568	320	1504.729138	31	29	732588.125	412725.7188	0	0	1.207667	1.05	1.697294	1.475025	0	0	0	0	0.0	0.0	0.0	142	80	0	0	11	0	5	2	1	3	0	0	0	6	13	0	0
0.049168	114	1	5	22	24	2054	2478	915.229383	31	29	319069.3125	386430.1875	6	6	2.32181	2.112261	247.991417	231.852099	255	2569432870	2569737861	255	0.000709	0.000575	0.000134	93	103	0	0	9	0	2	1	1	1	0	0	0	3	7	0	0
0.002419	120	1	3	2	2	146	178	1240.18188	31	29	241422.0781	294336.5	0	0	0.01	0.003	0.0	0.0	0	0	0	0	0.0	0.0	0.0	73	89	0	0	5	0	2	1	1	1	0	0	0	1	19	0	0
0.448875	114	1	5	62	58	5928	8010	265.107207	31	29	103957.6719	140297.4063	14	17	7.358606	7.999089	455.756671	0.0	255	2242995581	93749031	255	0.000968	0.000787	0.000181	96	138	0	0	4	0	1	1	1	1	0	0	0	1	11	0	0
0.378841	114	1	5	28	30	5072	3080	150.458895	31	29	103283.4297	62886.53906	7	7	14.018629	13.046311	834.513701	21.702012	255	2386813361	244727163	255	0.000632	0.000493	0.000139	181	103	0	0	10	0	5	1	1	3	0	0	0	3	13	0	0
0.560385	114	1	5	32	24	3728	5474	98.146812	31	29	51564.55078	74891.36719	7	7	18.076936	24.329957	1080.438356	31.296166	255	3413192683	1263940392	255	0.000817	0.000657	0.00016	117	228	0	0	11	0	1	1	1	1	0	0	0	6	7	0	0
0.258873	114	1	5	32	24	3728	5474	212.459403	31	29	111622.3047	162118.1094	7	7	8.350742	11.222261	553.462637	16.963084	255	4103572381	1958517157	255	0.000764	0.000623	0.000141	117	228	0	0	6	0	2	1	1	1	0	0	0	2	11	0	0
0.000982	120	1	3	2	2	130	162	3054.989733	31	29	529531.5625	659877.8125	0	0	0.01	0.003	0.0	0.0	0	0	0	0	0.0	0.0	0.0	65	81	0	0	8	0	3	1	1	1	0	0	0	3	7	0	0
0.001102	120	1	3	2	2	130	162	2722.323026	31	29	471869.3125	588021.75	0	0	0.01	0.008	0.0	0.0	0	0	0	0	0.0	0.0	0.0	65	81	0	0	5	0	5	1	1	1	0	0	0	2	13	0	0
0.001026	120	1	3	2	2	146	178	2923.976572	31	29	569200.75	693957.125	0	0	0.01	0.006	0.0	0.0	0	0	0	0	0.0	0.0	0.0	73	89	0	0	7	0	1	1	1	1	0	0	0	1	2	0	0
1.005704	114	1	5	12	18	1580	10168	28.835521	31	29	11526.25391	76396.23438	3	5	91.388452	59.125057	9530.042353	7673.971984	255	3970482811	1821973632	255	0.000738	0.000573	0.000165	132	565	0	0	13	0	1	1	1	1	0	0	0	5	14	0	0
0.34649	114	1	5	28	30	4400	3080	164.506914	31	29	97965.3125	68758.11719	7	7	12.818111	11.930345	720.773553	18.181455	255	3233196708	3236773522	255	0.000644	0.000507	0.000137	157	103	0	0	10	0	2	1	1	1	0	0	0	3	8	0	0
0.004891	114	1	5	18	18	4552	2456	7156.000492	31	29	7033326.0	3794724.75	7	7	0.269	0.254882	13.336749	0.331166	255	61427953	2214162908	255	0.00068	0.000553	0.000127	253	136	0	0	17	0	4	1	1	4	0	0	0	6	17	0	0
0.003005	114	1	5	6	8	320	1854	4326.123036	31	29	710815.3125	4320798.5	1	2	0.5362	0.355143	30.082641	0.557062	255	2260289707	2263980367	255	0.000638	0.000515	0.000123	53	232	0	0	14	0	6	1	1	2	0	0	0	5	17	0	0
1.247574	114	1	5	52	54	2934	3742	84.163346	31	29	18455.01758	23552.91211	11	15	24.455942	23.528473	1725.682145	58.99175	255	1840379305	1867857956	255	0.000757	0.000561	0.000196	56	69	0	0	8	0	4	1	1	3	0	0	0	3	11	0	0
1.08806	114	1	5	12	18	1580	10168	26.652941	31	29	10653.82422	70613.75	3	5	98.879724	63.972826	9549.231052	7693.86573	255	2120116119	2124188795	255	0.000652	0.000518	0.000134	132	565	0	0	9	0	1	1	1	1	0	0	0	2	4	0	0
0.243836	114	1	5	32	24	3728	5474	225.561442	31	29	118505.8828	172115.6875	7	7	7.865677	10.571392	523.011956	16.101532	255	3923573783	1778497045	255	0.000669	0.000549	0.00012	117	228	0	0	12	0	3	1	1	1	0	0	0	2	19	0	0
0.003343	120	1	3	2	2	146	178	897.397527	31	29	174693.3906	212982.3438	0	0	0.012	0.002	0.0	0.0	0	0	0	0	0.0	0.0	0.0	73	89	0	0	17	0	5	1	1	1	0	0	0	6	13	0	0
0.011884	114	1	5	38	40	2438	20194	6479.299816	31	29	1598115.125	13254796.0	7	13	0.312162	0.289795	17.369695	17.369563	255	1143611265	3289305110	255	0.000698	0.000571	0.000127	64	505	0	0	10	0	1	1	1	1	0	0	0	3	7	0	0
0.069925	114	1	5	48	50	2974	33882	1387.200517	31	29	333271.3438	3798927.25	7	18	1.480809	1.41602	82.49926	80.966555	255	3078804646	942153877	255	0.000686	0.000536	0.00015	62	678	0	0	15	0	3	1	1	2	0	0	0	4	8	0	0
0.152186	120	1	3	4	4	568	304	45.996345	31	29	22393.64844	11985.33301	0	0	45.649668	45.621668	64.549891	64.512414	0	0	0	0	0.0	0.0	0.0	142	76	0	0	16	0	3	1	1	2	0	0	0	6	7	0	0
0.008495	114	1	5	32	24	3728	5474	6474.396558	31	29	3401530.25	4940317.5	7	7	0.274032	0.354682	16.863765	0.524566	255	2922472815	2922796089	255	0.000675	0.000549	0.000126	117	228	0	0	9	0	4	1	1	1	0	0	0	5	11	0	0
0.04733	114	1	5	14	6	8928	320	401.436725	31	29	1401394.5	45129.9375	4	1	3.640769	9.2716	392.613598	18.357232	255	2718023649	882859564	255	0.000649	0.000508	0.000141	638	53	0	0	9	0	4	1	1	3	0	0	0	4	11	0	0
0.025996	114	1	5	46	48	2854	31360	3577.473516	31	29	859209.125	9449762.0	7	17	0.569978	0.552304	40.649388	39.449532	255	3987766163	3988075674	255	0.000715	0.000579	0.000136	62	653	0	0	14	0	2	1	1	2	0	0	0	5	8	0	0
0.371887	114	1	5	62	58	5928	8010	319.989676	31	29	125478.9766	169341.7656	14	17	6.096508	6.512386	726.539475	0.0	255	3348997441	3353449925	255	0.00067	0.000546	0.000124	96	138	0	0	16	0	3	1	1	2	0	0	0	6	9	0	0
0.0018	120	1	3	4	4	528	304	3888.888956	31	29	1760000.0	1013333.375	0	0	0.459333	0.228333	0.641817	0.299088	0	0	0	0	0.0	0.0	0.0	132	76	0	0	10	0	5	1	1	3	0	0	0	3	13	0	0
0.005233	114	1	5	18	18	3880	2456	6688.324055	31	29	5602904.5	3546722.75	7	7	0.288353	0.266647	14.353836	0.351802	255	2502476391	356025699	255	0.000874	0.000696	0.000178	216	136	0	0	11	0	4	1	1	3	0	0	0	6	13	0	0
0.001795	120	1	3	4	4	528	304	3899.721345	31	29	1764902.5	1016155.938	0	0	0.469667	0.215333	0.658552	0.29746	0	0	0	0	0.0	0.0	0.0	132	76	0	0	17	0	4	1	1	3	0	0	0	3	10	0	0
0.000998	120	1	3	2	2	146	178	3006.011927	31	29	585170.3125	713426.8125	0	0	0.003	0.002	0.0	0.0	0	0	0	0	0.0	0.0	0.0	73	89	0	0	15	0	4	2	1	1	0	0	0	4	11	0	0
0.000998	120	1	3	2	2	130	162	3006.011927	31	29	521042.0625	649298.5625	0	0	0.01	0.009	0.0	0.0	0	0	0	0	0.0	0.0	0.0	65	81	0	0	14	0	1	1	1	1	0	0	0	5	5	0	0
0.001094	120	1	3	2	2	130	162	2742.230477	31	29	475319.9375	592321.8125	0	0	0.011	0.009	0.0	0.0	0	0	0	0	0.0	0.0	0.0	65	81	0	0	6	0	1	1	1	1	0	0	0	2	8	0	0
0.223372	114	1	5	14	6	8928	320	85.059901	31	29	296939.625	9562.523438	4	1	17.182462	44.548	1578.316722	67.546133	255	3109005626	1270845866	255	0.000627	0.000495	0.000132	638	53	0	0	16	0	5	1	1	4	0	0	0	6	13	0	0
1.769962	114	1	5	228	438	13142	548216	375.714291	31	29	59142.51563	2472211.25	21	197	7.795806	4.049144	2455.238916	1769.420699	255	3756929734	1611954725	255	0.000623	0.00048	0.000143	58	1252	0	0	8	0	2	2	1	2	0	0	0	2	7	0	0
0.704381	114	1	5	42	46	3210	27552	123.512703	31	29	35594.375	306129.7813	9	14	17.171097	15.64009	1749.783615	1673.121858	255	2378280033	2378543617	255	0.000733	0.000573	0.00016	76	599	0	0	8	0	5	1	1	1	0	0	0	1	13	0	0
0.016869	114	1	5	48	50	2974	33882	5750.192924	31	29	1381469.0	15747229.0	7	18	0.351745	0.333735	19.947428	19.160281	255	813424783	2965722746	255	0.00065	0.000513	0.000137	62	678	0	0	14	0	2	1	1	2	0	0	0	2	9	0	0
0.046543	114	1	5	6	8	320	1946	279.311614	31	29	45893.04688	292718.5625	1	2	9.2424	6.584	645.220506	15.781862	255	2718021759	583962758	255	0.000575	0.000454	0.000121	53	243	0	0	9	0	4	1	1	3	0	0	0	4	11	0	0
0.004642	114	1	5	8	12	424	8824	4093.063373	31	29	639379.5625	13940543.0	1	4	0.618571	0.379	38.823542	20.226593	255	2260290684	2267289730	255	0.000594	0.000466	0.000128	53	735	0	0	14	0	6	1	1	2	0	0	0	5	17	0	0
0.884785	114	1	5	52	40	37262	3276	102.849845	31	29	330439.5938	28888.375	18	8	17.341686	22.668205	1547.675976	51.23009	255	843614503	3006398788	255	0.000846	0.000721	0.000125	717	82	0	0	10	0	2	1	1	1	0	0	0	1	17	0	0
0.037	114	1	5	46	48	2854	31360	2513.513481	31	29	603675.6875	6639351.5	7	17	0.815222	0.774383	50.192648	49.64898	255	652892029	653214941	255	0.000756	0.000594	0.000162	62	653	0	0	9	0	4	1	1	2	0	0	0	5	10	0	0
0.039962	114	1	5	44	46	2750	27602	2227.115696	31	29	538111.1875	5405535.0	7	16	0.921953	0.877333	0.0	61.062408	255	2989435318	849716675	255	0.000617	0.000479	0.000138	63	600	0	0	10	0	2	1	1	1	0	0	0	2	7	0	0
0.07081	114	1	5	48	50	2974	33882	1369.86306	31	29	329106.0625	3751447.75	7	18	1.499489	1.435041	83.600641	82.209654	255	1425890	19199586	255	0.000623	0.000488	0.000135	62	678	0	0	17	0	4	1	1	4	0	0	0	6	17	0	0
0.047728	114	1	5	10	12	528	8824	439.993311	31	29	79785.45313	1355849.875	1	4	5.263444	4.289818	491.864277	429.770434	255	572636231	678273862	255	0.00068	0.000533	0.000147	53	735	0	0	9	0	4	1	1	3	0	0	0	4	11	0	0
0.016951	114	1	5	46	48	2854	31458	5486.401879	31	29	1317680.375	14537431.0	7	17	0.369644	0.34766	20.678255	20.029492	255	3202995391	1053724364	255	0.000758	0.000601	0.000157	62	655	0	0	13	0	1	1	1	1	0	0	0	3	11	0	0
0.271929	114	1	5	26	26	4296	2872	187.548959	31	29	121531.7266	81256.50781	7	7	10.86452	10.85556	689.832157	18.792885	255	3863576152	1721454397	255	0.00205	0.000536	0.001514	165	110	0	0	6	0	1	1	1	1	0	0	0	2	10	0	0
0.001032	120	1	3	2	2	146	178	2906.976908	31	29	565891.5	689922.5	0	0	0.007	0.005	0.0	0.0	0	0	0	0	0.0	0.0	0.0	73	89	0	0	16	0	5	1	1	4	0	0	0	6	13	0	0
0.020761	114	1	5	44	46	2750	27602	4286.884063	31	29	1035788.25	10404894.0	7	16	0.475233	0.450956	29.001172	29.42913	255	479855064	490367630	255	0.000596	0.000464	0.000132	63	600	0	0	16	0	3	1	1	1	0	0	0	6	7	0	0
1.029255	114	1	5	12	18	1580	10168	28.175718	31	29	11262.51465	74648.16406	3	5	93.536818	60.51147	9531.908616	7708.405111	255	4058489374	4059602162	255	0.000726	0.000555	0.000171	132	565	0	0	11	0	1	1	1	1	0	0	0	3	11	0	0
0.001003	120	1	3	2	2	146	178	2991.027057	31	29	582253.25	709870.4375	0	0	0.001	0.003	0.0	0.0	0	0	0	0	0.0	0.0	0.0	73	89	0	0	14	0	2	2	1	1	0	0	0	5	11	0	0
0.001083	120	1	3	2	2	146	178	2770.083151	31	29	539242.875	657433.0625	0	0	0.01	0.003	0.0	0.0	0	0	0	0	0.0	0.0	0.0	73	89	0	0	6	0	1	1	1	1	0	0	0	1	6	0	0
0.001192	120	1	3	2	2	146	178	2516.778532	31	29	489932.875	597315.4375	0	0	0.011	0.009	0.0	0.0	0	0	0	0	0.0	0.0	0.0	73	89	0	0	6	0	3	1	1	1	0	0	0	2	8	0	0
0.032591	114	1	5	122	126	7814	15690	7578.779371	31	29	1902365.625	3820932.25	30	32	0.266397	0.256232	16.786405	14.606754	255	2682481753	534010118	255	0.000701	0.000558	0.000143	64	125	0	0	5	0	1	1	1	1	0	0	0	2	4	0	0
0.001767	120	1	3	4	4	536	304	3961.516806	31	29	1820034.0	1032258.063	0	0	0.453	0.223	0.634982	0.307597	0	0	0	0	0.0	0.0	0.0	134	76	0	0	11	0	4	1	1	4	0	0	0	6	14	0	0
1.069875	114	1	5	12	18	1580	10168	27.10597	31	29	10834.91016	71814.0	3	5	97.226911	62.900703	9551.750216	7691.627531	255	2088908240	4239581288	255	0.000691	0.000558	0.000133	132	565	0	0	11	0	2	1	1	1	0	0	0	6	5	0	0
0.032916	114	1	5	60	62	3614	49590	3676.024014	31	29	863774.5	11858307.0	7	24	0.552458	0.531836	0.0	29.07273	255	2925242614	2944118262	255	0.000594	0.000471	0.000123	60	800	0	0	9	0	2	1	1	1	0	0	0	3	11	0	0
1.521784	114	1	5	122	126	7814	15690	162.309505	31	29	40741.65625	81830.27344	30	32	12.573603	12.169728	862.321069	852.250038	255	1880902173	1884324087	255	0.00075	0.000564	0.000186	64	125	0	0	8	0	2	1	1	2	0	0	0	2	9	0	0
0.00109	120	1	3	2	2	146	178	2752.293491	31	29	535779.8125	653211.0	0	0	0.001	0.004	0.0	0.0	0	0	0	0	0.0	0.0	0.0	73	89	0	0	15	0	2	2	1	1	0	0	0	4	19	0	0
1.778933	114	1	5	52	40	37178	3276	51.154258	31	29	163981.4375	14368.16309	18	8	34.873548	45.60023	2958.341966	97.237234	255	3323576423	1180361983	255	0.000659	0.00052	0.000139	715	82	0	0	11	0	3	1	1	1	0	0	0	1	8	0	0
0.019775	114	1	5	48	50	2974	33882	4905.183444	31	29	1178457.625	13433123.0	7	18	0.413574	0.392633	26.953496	25.685682	255	901426008	3053762503	255	0.000679	0.000532	0.000147	62	678	0	0	17	0	2	1	1	1	0	0	0	3	5	0	0
0.001773	120	1	3	4	4	528	304	3948.110555	31	29	1786802.0	1028764.813	0	0	0.452333	0.226667	0.631919	0.313494	0	0	0	0	0.0	0.0	0.0	132	76	0	0	11	0	4	1	1	3	0	0	0	6	13	0	0
0.033645	114	1	5	52	42	37262	3380	2764.155124	31	29	8689790.0	784663.375	18	8	0.652667	0.806585	42.191217	1.443131	255	573418504	2719944828	255	0.000721	0.00057	0.000151	717	80	0	0	6	0	1	1	1	1	0	0	0	2	7	0	0
0.847558	114	1	5	52	54	2934	3742	123.885324	31	29	27165.10156	34669.01172	11	15	16.601529	15.974981	1417.199884	52.813836	255	963615894	964817408	255	0.001088	0.000881	0.000207	56	69	0	0	16	0	5	1	1	4	0	0	0	6	13	0	0
1.101982	114	1	5	12	18	1580	10168	26.316219	31	29	10519.22852	69721.64844	3	5	100.148638	64.788824	9580.608981	7720.007634	255	4029696646	1975896207	255	0.000703	0.000568	0.000135	132	565	0	0	8	0	1	1	1	1	0	0	0	1	6	0	0
0.704997	114	1	5	52	38	37264	3172	126.241671	31	29	414730.8438	35052.63281	18	8	13.816647	19.041486	1216.872137	41.44634	255	3683576485	3760697512	255	0.000578	0.000458	0.00012	717	83	0	0	12	0	1	1	1	1	0	0	0	2	6	0	0
0.806838	114	1	5	122	126	7820	15676	306.133335	31	29	76902.67969	154201.9688	30	32	6.664992	6.4506	443.953343	440.983709	255	1156529518	1157525497	255	0.000638	0.00051	0.000128	64	124	0	0	5	0	1	1	1	1	0	0	0	1	10	0	0
0.002262	120	1	3	2	2	130	162	1326.25995	31	29	229885.0625	286472.1563	0	0	0.011	0.004	0.0	0.0	0	0	0	0	0.0	0.0	0.0	65	81	0	0	7	0	3	1	1	1	0	0	0	2	9	0	0
0.059249	114	1	5	40	42	2558	23532	1367.11171	31	29	336883.3438	3101757.0	7	14	1.509564	1.432439	95.216927	85.156398	255	3334583271	1244163044	255	0.000638	0.000513	0.000125	64	560	0	0	5	0	4	1	1	2	0	0	0	4	12	0	0
0.384515	114	1	5	28	30	4560	3080	148.238695	31	29	91502.28125	61958.57422	7	7	14.225851	13.239448	766.036698	19.157072	255	855119734	969149121	255	0.0007	0.000567	0.000133	163	103	0	0	5	0	3	1	1	2	0	0	0	2	11	0	0
0.002268	120	1	3	4	4	536	304	3086.419698	31	29	1417989.375	804232.8125	0	0	0.418	0.416333	0.584072	0.582421	0	0	0	0	0.0	0.0	0.0	134	76	0	0	19	0	4	1	1	3	0	0	0	6	13	0	0
0.104038	114	1	5	24	26	2048	2410	470.981756	31	29	150944.8438	178242.5625	6	7	4.507913	4.12884	404.056221	389.241864	255	3901906802	1756938458	255	0.000961	0.000805	0.000156	85	93	0	0	14	0	1	1	1	1	0	0	0	1	17	0	0
0.020036	114	1	5	34	36	2230	14994	3443.801028	31	29	864443.9375	5820722.5	7	11	0.597909	0.557743	50.260322	47.933303	255	3698775541	1549427743	255	0.00065	0.000511	0.000139	66	417	0	0	13	0	4	1	1	1	0	0	0	2	12	0	0
0.016996	114	1	5	34	36	2230	14994	4059.778781	31	29	1019063.313	6861850.0	7	11	0.505727	0.469857	35.988487	34.29178	255	3754582102	1609475061	255	0.000693	0.000549	0.000144	66	417	0	0	13	0	1	1	1	1	0	0	0	2	10	0	0
1.029005	114	1	5	236	234	24656	29348	455.780076	31	29	190879.5313	227194.2188	54	67	4.378745	4.413528	289.136768	291.143114	255	3246100828	1096750008	255	0.00062	0.000487	0.000133	104	125	0	0	7	0	1	1	1	1	0	0	0	1	13	0	0
0.005307	120	1	3	4	4	568	320	1319.012592	31	29	642170.6875	361786.3125	0	0	1.401	1.264667	1.973535	1.775781	0	0	0	0	0.0	0.0	0.0	142	80	0	0	19	0	4	1	1	3	0	0	0	6	13	0	0
0.016912	114	1	5	48	50	2974	33374	5735.572289	31	29	1377956.5	15471618.0	7	18	0.35266	0.338979	19.346977	18.678173	255	3304695872	3305034197	255	0.00073	0.000605	0.000125	62	667	0	0	10	0	1	1	1	1	0	0	0	2	7	0	0
1.005822	114	1	5	12	18	1580	10168	28.832141	31	29	11524.90234	76387.28125	3	5	91.406362	59.136704	9524.908789	7674.627183	255	976522664	977551852	255	0.000624	0.000492	0.000132	132	565	0	0	15	0	1	1	1	1	0	0	0	1	4	0	0
0.000981	120	1	3	2	2	132	164	3058.103916	31	29	538226.3125	668705.375	0	0	0.003	0.009	0.0	0.0	0	0	0	0	0.0	0.0	0.0	66	82	0	0	5	0	4	1	1	2	0	0	0	4	12	0	0
0.001008	120	1	3	2	2	130	162	2976.1905	31	29	515873.0313	642857.125	0	0	0.01	0.006	0.0	0.0	0	0	0	0	0.0	0.0	0.0	65	81	0	0	11	0	2	1	1	1	0	0	0	2	8	0	0
0.087407	120	1	3	4	4	568	320	80.085119	31	29	38990.01172	21966.20313	0	0	24.04	24.003666	33.989211	33.932875	0	0	0	0	0.0	0.0	0.0	142	80	0	0	5	0	3	1	1	2	0	0	0	2	11	0	0
0.177135	114	1	5	26	26	2152	2410	287.915987	31	29	93488.01563	104688.5078	6	7	7.06852	7.0612	457.333995	458.887629	255	1876520987	4026430177	255	0.000741	0.000594	0.000147	83	93	0	0	12	0	3	1	1	2	0	0	0	4	13	0	0
0.091019	114	1	5	72	74	4238	65288	1593.074024	31	29	367395.8438	5660884.0	7	30	1.277507	1.23826	75.252453	73.898683	255	3334580131	1189511201	255	0.000772	0.000618	0.000154	59	882	0	0	5	0	2	1	1	1	0	0	0	4	5	0	0
0.041885	114	1	5	48	50	2974	33882	2315.864883	31	29	556380.5625	6342127.5	7	18	0.883404	0.844796	0.0	69.19693	255	936785043	953108136	255	0.000629	0.000487	0.000142	62	678	0	0	11	0	2	1	1	1	0	0	0	2	10	0	0
0.009824	114	1	5	36	38	2334	16920	7430.781533	31	29	1848534.125	13416123.0	7	12	0.270571	0.251135	15.95328	15.105509	255	1275123192	1285621527	255	0.000678	0.000525	0.000153	65	445	0	0	10	0	2	1	1	1	0	0	0	3	9	0	0
0.001033	120	1	3	2	2	130	162	2904.162775	31	29	503388.2188	627299.1875	0	0	0.012	0.006	0.0	0.0	0	0	0	0	0.0	0.0	0.0	65	81	0	0	14	0	2	1	1	1	0	0	0	6	21	0	0
4.306981	114	1	5	52	54	2934	3742	24.379025	31	29	5345.739746	6822.412109	11	15	84.443474	81.253625	7223.163658	217.187047	255	876681230	3075969713	255	0.000693	0.000532	0.000161	56	69	0	0	10	0	1	1	1	1	0	0	0	2	6	0	0
0.103469	114	1	5	86	86	4966	80646	1652.668927	31	29	379553.3125	6162928.0	7	36	1.213271	1.211447	80.803858	2.191707	255	696784229	2861734706	255	0.000616	0.000493	0.000123	58	938	0	0	19	0	2	1	1	1	0	0	0	6	12	0	0
0.030671	114	1	5	46	48	2854	31458	3032.180188	31	29	728244.9375	8034430.0	7	17	0.674333	0.639638	42.840413	42.085161	255	1576519980	3722182626	255	0.00074	0.000603	0.000137	62	655	0	0	12	0	3	1	1	2	0	0	0	4	13	0	0
0.001008	120	1	3	2	2	130	162	2976.1905	31	29	515873.0313	642857.125	0	0	0.012	0.004	0.0	0.0	0	0	0	0	0.0	0.0	0.0	65	81	0	0	18	0	3	1	1	1	0	0	0	3	11	0	0
0.052875	114	1	5	40	42	2558	23532	1531.914865	31	29	377494.0938	3475669.0	7	14	1.345513	1.275512	81.451086	77.659259	255	3574584693	1472359567	255	0.000708	0.000575	0.000133	64	560	0	0	16	0	1	1	1	1	0	0	0	1	9	0	0
0.005303	114	1	5	18	18	4040	2456	6600.03759	31	29	5756741.5	3499905.75	7	7	0.293059	0.279294	14.951238	0.362958	255	3026367311	3025743171	255	0.000687	0.000551	0.000136	224	136	0	0	19	0	4	1	1	3	0	0	0	6	13	0	0
1.081885	114	1	5	14	18	1684	10168	28.653693	31	29	11565.0	71016.78906	3	5	83.193695	67.586565	8790.890975	7934.005424	255	1336523392	1337529093	255	0.000629	0.000495	0.000134	120	565	0	0	10	0	1	1	1	1	0	0	0	3	4	0	0
0.104613	114	1	5	14	8	8928	424	200.739872	31	29	634032.125	28371.23438	4	1	8.047154	14.856714	892.934951	35.999777	255	2820514811	3420531175	255	0.00061	0.000483	0.000127	638	53	0	0	9	0	4	1	1	3	0	0	0	5	7	0	0
1.091092	114	1	5	12	18	1580	10168	26.578877	31	29	10624.21875	70417.52344	3	5	99.150366	64.15	9567.389022	7704.51139	255	2858777365	710245106	255	0.000685	0.000535	0.00015	132	565	0	0	5	0	2	1	1	1	0	0	0	4	14	0	0
2.134816	114	1	5	226	240	24136	29660	217.817374	31	29	90049.92188	110686.8281	54	67	9.488071	8.929494	875.369546	851.72084	255	3853846001	1704531645	255	0.000658	0.000532	0.000126	107	124	0	0	7	0	4	1	1	1	0	0	0	2	13	0	0
2.388817	114	1	5	360	746	19202	1087890	462.572046	31	29	64128.8125	3638393.25	2	370	6.653008	3.205738	344.607776	211.068372	255	2701915527	557527267	255	0.000677	0.000538	0.000139	53	1458	0	0	14	0	2	1	1	1	0	0	0	6	9	0	0
0.086042	114	1	5	72	76	4238	65392	1708.467921	31	29	388647.4063	6000046.5	7	30	1.207	1.139893	80.990943	78.190416	255	1309193701	1309494282	255	0.000906	0.000542	0.000364	59	860	0	0	7	0	2	1	1	1	0	0	0	2	14	0	0
0.393284	114	1	5	6	8	320	1916	33.054994	31	29	5431.189941	34112.75391	1	2	78.5796	56.103285	5545.842028	137.08325	255	3244699793	3468629573	255	0.000691	0.000556	0.000135	53	240	0	0	10	0	3	1	1	1	0	0	0	2	11	0	0
0.001093	120	1	3	2	2	146	178	2744.739106	31	29	534309.1875	651418.0625	0	0	0.006	0.008	0.0	0.0	0	0	0	0	0.0	0.0	0.0	73	89	0	0	9	0	2	2	1	1	0	0	0	2	21	0	0
0.024972	114	1	5	38	38	2438	20090	3003.36386	31	29	760531.8125	6266859.0	7	13	0.66627	0.661243	49.275327	47.831248	255	1236781366	3382410356	255	0.000973	0.000499	0.000474	64	529	0	0	13	0	1	1	1	1	0	0	0	3	7	0	0
0.02194	114	1	5	52	42	37274	3380	4238.833113	31	29	13330173.0	1203281.625	18	8	0.423216	0.521976	23.154718	0.895351	255	1129197647	1130231174	255	0.000683	0.000534	0.000149	717	80	0	0	10	0	2	1	1	1	0	0	0	2	5	0	0
1.040028	114	1	5	12	18	1580	10168	27.883865	31	29	11145.85449	73874.9375	3	5	94.516182	61.145826	9536.672642	7680.121384	255	2940504994	796075823	255	0.000687	0.000541	0.000146	132	565	0	0	9	0	2	1	1	1	0	0	0	5	9	0	0
0.016329	114	1	5	22	26	1920	4416	2878.314695	31	29	898034.1875	2080715.375	6	6	0.760476	0.52704	58.474366	44.248687	255	2906362200	758590218	255	0.003298	0.003146	0.000152	87	170	0	0	7	0	1	1	1	1	0	0	0	2	8	0	0
0.005084	114	1	5	14	6	8928	320	3737.214746	31	29	13046420.0	420141.625	4	1	0.391077	0.8716	19.167097	1.170778	255	3606108835	3619247024	255	0.000755	0.000598	0.000157	638	53	0	0	14	0	5	1	1	4	0	0	0	6	11	0	0
0.0512	114	1	5	40	42	2558	23532	1582.03129	31	29	389843.75	3589375.0	7	14	1.30159	1.231415	79.831455	77.800986	255	3458777584	1361181170	255	0.000875	0.000705	0.00017	64	560	0	0	7	0	2	1	1	1	0	0	0	2	5	0	0
0.001014	120	1	3	2	2	146	178	2958.579772	31	29	575936.875	702169.625	0	0	0.011	0.009	0.0	0.0	0	0	0	0	0.0	0.0	0.0	73	89	0	0	9	0	3	1	1	1	0	0	0	5	10	0	0
0.008323	114	1	5	22	24	1920	4312	5406.704435	31	29	1761864.75	3972606.0	6	6	0.378714	0.338609	25.725956	23.108334	255	1176781552	3322447154	255	0.00065	0.000525	0.000125	87	180	0	0	11	0	2	1	1	1	0	0	0	2	4	0	0
0.000618	114	1	3	4	2	216	112	8090.615005	31	29	2097087.375	724919.125	1	1	0.206	0.006	11.19014	0.0	255	3742068399	3591014194	255	0.000607	0.000485	0.000122	54	56	0	0	4	0	4	1	1	1	0	0	0	1	12	0	0
0.001302	120	1	3	2	2	146	178	2304.147432	31	29	448540.6875	546851.0	0	0	0.012	0.005	0.0	0.0	0	0	0	0	0.0	0.0	0.0	73	89	0	0	12	0	5	1	1	1	0	0	0	4	11	0	0
0.031985	114	1	5	44	48	2750	31458	2845.083653	31	29	672315.125	7704361.5	7	17	0.735651	0.66717	47.95827	0.0	255	2846361982	697092437	255	0.000774	0.000618	0.000156	63	655	0	0	19	0	2	1	1	1	0	0	0	6	10	0	0
1.158623	114	1	5	328	746	17538	1087890	926.09936	31	29	120729.5234	7501539.5	2	370	3.542171	1.554466	214.607489	126.191728	255	2644700095	2645751758	255	0.00071	0.000541	0.000169	53	1458	0	0	4	0	2	1	1	1	0	0	0	2	4	0	0
1.126874	114	1	5	12	18	1580	10168	25.73491	31	29	10286.86426	68181.53906	3	5	102.410183	66.253941	9612.324285	7739.515945	255	529197124	2679840111	255	0.000687	0.000551	0.000136	132	565	0	0	12	0	2	1	1	1	0	0	0	1	5	0	0
0.104347	114	1	5	84	86	4862	80646	1619.596186	31	29	368386.25	6111072.0	7	36	1.268329	1.140471	0.0	70.336159	255	1576523651	3748906114	255	0.007579	0.007402	0.000177	58	938	0	0	12	0	3	1	1	1	0	0	0	4	6	0	0
1.409908	114	1	5	52	54	2934	3742	74.472941	31	29	16330.14258	20841.07617	11	15	27.638824	26.592963	2094.770759	67.533453	255	2820511800	678967842	255	0.000625	0.000476	0.000149	56	69	0	0	9	0	4	1	1	3	0	0	0	5	7	0	0
0.040546	114	1	5	56	58	3390	41676	2786.958023	31	29	657031.5	8081290.5	7	22	0.731018	0.700596	44.979414	44.226677	255	3698778723	3711166622	255	0.000765	0.000605	0.00016	61	719	0	0	7	0	2	1	1	2	0	0	0	2	7	0	0
1.012951	114	1	5	14	18	1684	10168	30.603652	31	29	12352.02832	75849.67188	3	5	77.892923	59.419	8766.023353	7685.110925	255	1276523629	1278926107	255	0.003054	0.002822	0.000232	120	565	0	0	16	0	1	1	1	1	0	0	0	1	7	0	0
1.010893	114	1	5	14	18	1684	10168	30.665956	31	29	12377.17578	76004.08594	3	5	77.735151	59.431471	8761.991775	7675.114724	255	2722170635	577839875	255	0.000687	0.000553	0.000134	120	565	0	0	19	0	2	1	1	1	0	0	0	6	10	0	0
0.000881	120	1	3	2	2	130	162	3405.221283	31	29	590238.375	735527.8125	0	0	0.002	0.002	0.0	0.0	0	0	0	0	0.0	0.0	0.0	65	81	0	0	10	0	2	1	1	1	0	0	0	2	4	0	0
0.032966	114	1	5	78	80	4550	67380	4762.482688	31	29	1090092.875	16147061.0	7	33	0.423935	0.40981	22.783296	22.317388	255	1575115849	3720838283	255	0.000711	0.000579	0.000132	58	842	0	0	10	0	3	1	1	1	0	0	0	4	11	0	0
0.035375	114	1	5	48	50	2974	33882	2742.049544	31	29	658770.3125	7509258.0	7	18	0.745702	0.711061	49.472261	47.959915	255	3966109401	3979451582	255	0.000636	0.000528	0.000108	62	678	0	0	10	0	3	1	1	1	0	0	0	3	13	0	0
0.052951	114	1	5	48	50	2974	33882	1831.882284	31	29	440105.0	5016713.5	7	18	1.117532	1.058898	74.768803	74.429053	255	3382171126	3397446460	255	0.001187	0.001061	0.000126	62	678	0	0	13	0	2	1	1	1	0	0	0	3	4	0	0
0.632822	114	1	5	122	126	7810	16572	390.315142	31	29	97923.27344	207843.6094	30	32	5.226884	5.058144	430.054473	426.879379	255	2974584569	830219684	255	0.0007	0.00055	0.00015	64	132	0	0	6	0	1	1	1	1	0	0	0	1	8	0	0
0.094441	114	1	5	78	80	4550	67380	1662.413629	31	29	380512.7188	5636366.0	7	33	1.219571	1.203269	73.7819	72.89426	255	1695115508	1695442440	255	0.000707	0.000575	0.000132	58	842	0	0	3	0	10	1	1	2	0	0	0	2	21	0	0
0.210582	114	1	5	24	26	2048	2410	232.688451	31	29	74574.27344	88060.70313	6	7	9.141087	8.40156	532.703937	0.0	255	2962167252	817065507	255	0.000696	0.000533	0.000163	85	93	0	0	1	0	3	1	1	1	0	0	0	1	9	0	0
0.001073	120	1	3	2	2	146	178	2795.899292	31	29	544268.375	663560.125	0	0	0.011	0.009	0.0	0.0	0	0	0	0	0.0	0.0	0.0	73	89	0	0	15	0	3	1	1	1	0	0	0	2	6	0	0
0.049224	114	1	3	39	36	2506	18854	1503.331695	32	29	396879.5625	2979197.0	7	13	1.295368	0.956143	107.563996	78.517356	255	3754585648	1619768799	255	0.000719	0.000559	0.00016	64	524	0	0	7	0	2	1	1	2	0	0	0	2	7	0	0
0.164016	114	1	5	48	50	2974	33374	591.40574	31	29	142083.7031	1595307.875	7	18	3.482511	3.335878	216.234572	209.473426	255	1875116906	4025024083	255	0.000691	0.000557	0.000134	62	667	0	0	14	0	10	1	1	2	0	0	0	4	21	0	0
0.003051	114	1	5	6	8	320	1894	4260.898138	31	29	700098.3125	4347427.0	1	2	0.5384	0.355857	29.716364	0.587383	255	1456526188	1460429332	255	0.00069	0.000555	0.000135	53	237	0	0	14	0	5	1	1	4	0	0	0	6	11	0	0
0.03891	114	1	5	122	126	7812	15762	6347.982276	31	29	1593009.5	3215008.75	30	32	0.324076	0.30708	22.396289	0.522127	255	996791355	998808505	255	0.000705	0.000518	0.000187	64	125	0	0	7	0	2	1	1	1	0	0	0	2	10	0	0
1.005711	114	1	5	12	18	1580	10168	28.835323	31	29	11526.17481	76395.71094	3	5	91.395092	59.126473	9530.148967	7674.072103	255	1335119849	3481551527	255	0.000731	0.000556	0.000175	132	565	0	0	9	0	5	1	1	1	0	0	0	2	10	0	0
0.134688	114	1	5	14	8	8928	424	155.915889	31	29	492456.625	22036.11133	4	1	10.360615	19.149	1156.262165	46.897523	255	3026264682	3250572059	255	0.00064	0.000505	0.000135	638	53	0	0	6	0	2	1	1	1	0	0	0	2	4	0	0
0.021673	114	1	5	38	40	2438	20194	3552.807725	31	29	876297.6875	7268029.5	7	13	0.577108	0.540769	41.047584	36.111017	255	3966102725	3966393106	255	0.000729	0.000578	0.000151	64	505	0	0	10	0	3	1	1	1	0	0	0	3	6	0	0
0.038938	114	1	5	48	50	2974	33882	2491.13971	31	29	598489.875	6822127.5	7	18	0.819298	0.775225	83.967015	81.062576	255	1056785100	1072385284	255	0.001119	0.000948	0.000171	62	678	0	0	5	0	3	1	1	1	0	0	0	2	9	0	0
0.161878	114	1	5	36	38	2334	16920	450.95688	31	29	112183.2422	814193.375	7	12	4.616486	4.362352	322.700949	311.001377	255	1755118691	1841759569	255	0.000583	0.000466	0.000117	65	445	0	0	10	0	4	1	1	1	0	0	0	4	11	0	0
0.041638	114	1	5	52	42	37274	3380	2233.536577	31	29	7023968.0	634036.1875	18	8	0.809314	1.002219	57.260176	2.329211	255	1696523314	3843007868	255	0.000727	0.000539	0.000188	717	80	0	0	15	0	2	1	1	1	0	0	0	2	9	0	0
10.926908	114	1	5	452	858	25368	1094788	119.796017	31	29	18531.86719	800602.0	38	390	24.227433	12.749655	10099.60309	7323.417041	255	1139237633	1145604926	255	0.000573	0.000448	0.000125	56	1276	0	0	13	0	2	1	1	1	0	0	0	3	12	0	0
0.009169	114	1	5	32	26	3728	5578	6216.599275	31	29	3151488.75	4680117.5	7	7	0.295774	0.33928	18.725863	0.552745	255	1489196787	1489499784	255	0.000673	0.000547	0.000126	117	215	0	0	4	0	1	1	1	1	0	0	0	1	5	0	0
0.001292	120	1	3	2	2	146	178	2321.981527	31	29	452012.4063	551083.625	0	0	0.012	0.004	0.0	0.0	0	0	0	0	0.0	0.0	0.0	73	89	0	0	9	0	1	2	1	1	0	0	0	2	8	0	0
0.001051	120	3	3	2	2	146	178	2854.424439	31	29	555661.3125	677450.0625	0	0	0.011	0.002	0.0	0.0	0	0	0	0	0.0	0.0	0.0	73	89	0	0	1	0	4	1	1	1	0	0	0	1	1	0	0
0.290658	114	1	5	14	6	8928	320	65.368922	31	29	228199.4688	7348.843262	4	1	22.358308	58.010398	1903.457546	78.531508	255	1095120684	1954894722	255	0.000604	0.000465	0.000139	638	53	0	0	10	0	3	1	1	2	0	0	0	4	11	0	0
0.00396	114	1	5	8	10	1052	824	4292.929417	31	29	1860606.125	1498990.0	2	2	0.516429	0.388222	33.65833	0.695347	255	3394584124	3399755628	255	0.000593	0.000461	0.000132	132	82	0	0	7	0	1	1	1	1	0	0	0	1	7	0	0
0.005449	114	1	5	8	12	424	8824	3486.878445	31	29	544687.125	11875941.0	1	4	0.732429	0.451545	47.590587	25.399278	255	3606107934	1464876538	255	0.000601	0.000475	0.000126	53	735	0	0	14	0	5	1	1	4	0	0	0	6	11	0	0
0.001734	120	1	3	4	4	528	304	4036.908768	31	29	1826989.625	1051903.125	0	0	0.454	0.218667	0.634276	0.300761	0	0	0	0	0.0	0.0	0.0	132	76	0	0	11	0	4	1	1	4	0	0	0	7	10	0	0
0.717753	114	1	5	8	12	424	8824	26.471502	31	29	4135.127441	90159.14844	1	4	102.486	65.203182	6780.586733	5379.579316	255	4226264154	1149198797	255	0.000718	0.000515	0.000203	53	735	0	0	6	0	1	1	1	1	0	0	0	2	6	0	0
0.027397	114	1	5	52	54	2934	3742	3832.536507	31	29	840384.0	1072526.25	11	15	0.530745	0.505792	37.22431	0.967831	255	3606105613	1457564477	255	0.000729	0.000585	0.000144	56	69	0	0	14	0	5	1	1	4	0	0	0	6	11	0	0
0.019422	114	1	5	16	18	1540	1644	1699.104085	31	29	594789.375	639686.9375	4	4	1.273333	1.114412	80.582543	2.056399	255	1995125160	2000950166	255	0.000598	0.000473	0.000125	96	91	0	0	18	0	10	4	1	5	0	0	0	7	21	0	0
0.802836	114	1	5	122	126	7812	15762	307.659347	31	29	77206.30469	155817.625	30	32	6.631893	6.41832	439.512898	436.41748	255	3266365935	3263169061	255	0.000706	0.000542	0.000164	64	125	0	0	11	0	4	1	1	1	0	0	0	7	8	0	0
0.071387	114	1	5	72	74	4238	65288	2031.182137	31	29	468432.625	7217672.5	7	30	0.999831	0.983972	62.636885	62.062664	255	3574580931	3574832910	255	0.000679	0.000537	0.000142	59	882	0	0	10	0	1	1	1	1	0	0	0	2	6	0	0
0.001651	120	1	3	4	4	536	304	4239.854637	31	29	1947910.375	1104785.0	0	0	0.418667	0.213	0.585013	0.292742	0	0	0	0	0.0	0.0	0.0	134	76	0	0	5	0	3	1	1	3	0	0	0	3	8	0	0
0.314304	114	1	5	8	12	424	8824	60.451029	31	29	9443.086914	205889.8438	1	4	44.858429	28.530728	2668.486329	2122.904565	255	1095119902	1646507021	255	0.000627	0.000461	0.000166	53	735	0	0	10	0	3	1	1	2	0	0	0	4	11	0	0
0.099062	120	1	3	4	4	536	304	70.662815	31	29	32464.51563	18412.71094	0	0	22.662334	24.323666	32.033822	34.389668	0	0	0	0	0.0	0.0	0.0	134	76	0	0	19	0	4	1	1	2	0	0	0	4	8	0	0
2e-06	120	3	6	2	0	264	0	500000.0013	60	0	528000000.0	0.0	0	0	0.002	0.0	0.0	0.0	0	0	0	0	0.0	0.0	0.0	132	0	0	0	8	0	2	2	2	2	0	0	0	2	8	0	0
0.224586	114	1	5	8	12	424	8824	84.60011	31	29	13215.42773	288139.0625	1	4	31.887286	20.372546	2169.129085	1725.652538	255	29042652	134595157	255	0.000622	0.00048	0.000142	53	735	0	0	15	0	6	1	1	4	0	0	0	7	21	0	0
0.019206	114	1	5	16	18	1540	1644	1718.213014	31	29	601478.6875	646881.1875	4	4	1.2584	1.102412	76.708498	2.184177	255	1995123389	4145203548	255	0.000575	0.00046	0.000115	96	91	0	0	18	0	10	4	1	5	0	0	0	7	21	0	0
0.260169	114	1	5	24	24	4864	2768	180.651807	31	29	143352.9688	81577.74219	7	7	11.29787	11.287608	848.501859	24.141043	255	3742172159	3749423700	255	0.00068	0.00055	0.00013	203	115	0	0	11	0	4	1	1	4	0	0	0	7	10	0	0
2e-06	120	3	6	2	0	264	0	500000.0013	60	0	528000000.0	0.0	0	0	0.002	0.0	0.0	0.0	0	0	0	0	0.0	0.0	0.0	132	0	0	0	8	0	2	2	2	2	0	0	0	2	8	0	0
0.041099	114	1	5	46	48	2854	31458	2262.82874	31	29	543468.1875	5995863.5	7	17	0.904422	0.881261	67.758947	62.959743	255	329036182	329352056	255	0.000676	0.00055	0.000126	62	655	0	0	9	0	6	1	1	1	0	0	0	5	21	0	0
0.014044	114	1	5	16	18	1540	1644	2349.757931	31	29	822557.6875	884648.25	4	4	0.9168	0.797059	62.878811	1.424537	255	4140507143	2001475075	255	0.000658	0.000489	0.000169	96	91	0	0	18	0	10	4	1	5	0	0	0	7	21	0	0
0.00113	120	3	3	2	2	130	162	2654.867281	31	29	460177.0	573451.3125	0	0	0.011	0.009	0.0	0.0	0	0	0	0	0.0	0.0	0.0	65	81	0	0	1	0	4	1	1	1	0	0	0	3	1	0	0
0.0079	114	1	5	24	24	2024	4312	5949.367376	31	29	1964557.0	4185316.75	6	6	0.324391	0.319478	20.238564	0.438348	255	3562167848	1417059857	255	0.000685	0.000541	0.000144	84	180	0	0	7	0	3	1	1	2	0	0	0	3	9	0	0
0.124001	114	1	5	84	84	4862	80542	1346.763372	31	29	309997.5	5134410.5	7	36	1.489783	1.48747	105.374586	107.454509	255	329039342	354082942	255	0.000689	0.000536	0.000153	58	959	0	0	9	0	3	1	1	1	0	0	0	5	11	0	0
0.002371	120	1	3	2	2	146	178	1265.288965	31	29	246309.5781	300295.25	0	0	0.008	0.005	0.0	0.0	0	0	0	0	0.0	0.0	0.0	73	89	0	0	10	0	1	1	1	1	0	0	0	4	6	0	0
0.026641	114	1	5	38	40	2438	20194	2890.28189	31	29	712886.125	5912691.0	7	13	0.710649	0.667897	55.685058	51.660268	255	3922168833	1777075031	255	0.000736	0.000583	0.000153	64	505	0	0	19	0	1	1	1	1	0	0	0	4	10	0	0
5e-06	120	3	6	2	0	264	0	200000.0051	60	0	211200000.0	0.0	0	0	0.005	0.0	0.0	0.0	0	0	0	0	0.0	0.0	0.0	132	0	0	0	8	0	3	3	3	3	0	0	0	3	8	0	0
0.227407	114	1	5	14	6	8928	320	83.550641	31	29	291670.875	9392.850586	4	1	17.492846	45.327398	1567.209039	66.499703	255	2174430208	336821855	255	0.000621	0.00049	0.000131	638	53	0	0	15	0	6	1	1	4	0	0	0	7	21	0	0
0.025471	114	1	5	52	42	37172	3380	3651.211181	31	29	11450826.0	1036472.875	18	8	0.492333	0.607902	28.120676	1.145278	255	1935120894	4081487245	255	0.000696	0.000542	0.000154	715	80	0	0	5	0	4	1	1	1	0	0	0	2	11	0	0
3.516972	114	1	5	338	356	26456	49682	197.044499	31	29	60001.61328	112694.6719	78	103	10.435083	9.905456	760.796683	740.36819	255	1884265781	4034143788	255	0.000647	0.000524	0.000123	78	140	0	0	19	0	4	1	1	2	0	0	0	4	8	0	0
5e-06	120	3	6	2	0	264	0	200000.0051	60	0	211200000.0	0.0	0	0	0.005	0.0	0.0	0.0	0	0	0	0	0.0	0.0	0.0	132	0	0	0	8	0	3	3	3	3	0	0	0	3	8	0	0
0.224121	114	1	5	24	26	2048	2410	218.631895	31	29	70069.28906	82741.01563	6	7	9.728392	8.94132	559.515823	0.0	255	1996520356	1996845085	255	0.000706	0.000576	0.00013	85	93	0	0	9	0	2	1	1	1	0	0	0	5	7	0	0
5e-06	120	3	6	2	0	264	0	200000.0051	60	0	211200000.0	0.0	0	0	0.005	0.0	0.0	0.0	0	0	0	0	0.0	0.0	0.0	132	0	0	0	8	0	3	3	3	3	0	0	0	3	8	0	0
0.040897	114	1	5	48	50	2974	33882	2371.81208	31	29	569821.75	6495342.0	7	18	0.862638	0.82449	0.0	58.412011	255	1776785925	1793099452	255	0.000771	0.000493	0.000278	62	678	0	0	19	0	3	1	1	1	0	0	0	4	9	0	0
0.001002	120	1	3	2	2	130	162	2994.012136	31	29	518962.0938	646706.625	0	0	0.011	0.008	0.0	0.0	0	0	0	0	0.0	0.0	0.0	65	81	0	0	10	0	4	1	1	1	0	0	0	1	11	0	0
2e-06	120	1	6	2	0	146	0	500000.0013	31	0	292000000.0	0.0	0	0	0.002	0.0	0.0	0.0	0	0	0	0	0.0	0.0	0.0	73	0	0	0	10	0	2	1	1	1	0	0	0	2	4	0	0
0.056067	120	1	3	4	4	528	304	124.850623	31	29	56503.82422	32532.50586	0	0	13.665333	7.687333	19.317215	10.859511	0	0	0	0	0.0	0.0	0.0	132	76	0	0	9	0	2	1	1	1	0	0	0	3	12	0	0
0.042513	114	1	5	122	126	7812	15762	5809.9873	31	29	1458001.0	2942535.0	30	32	0.348512	0.333424	23.62229	19.841454	255	209046131	210242148	255	0.001053	0.00083	0.000223	64	125	0	0	15	0	2	1	1	2	0	0	0	7	9	0	0
0.199645	114	1	5	66	68	3926	57982	666.182482	31	29	154955.0469	2289263.5	7	27	3.066569	2.971448	0.0	172.68478	255	1695118821	3897564535	255	0.000689	0.000554	0.000135	59	853	0	0	3	0	10	1	1	2	0	0	0	2	21	0	0
0.000992	120	1	3	2	2	146	178	3024.193589	31	29	588709.6875	717741.9375	0	0	0.007	0.005	0.0	0.0	0	0	0	0	0.0	0.0	0.0	73	89	0	0	6	0	2	1	1	1	0	0	0	3	5	0	0
0.040707	114	1	5	46	48	2854	31458	2284.619375	31	29	548701.6875	6053602.5	7	17	0.896578	0.874065	63.981415	59.028245	255	3626362502	3626600862	255	0.000614	0.000492	0.000122	62	655	0	0	11	0	4	1	1	4	0	0	0	7	10	0	0
0.010576	114	1	5	18	18	4040	2456	3309.379591	31	29	2886535.5	1754916.75	7	7	0.602118	0.537294	31.922455	0.787199	255	449042129	2597500061	255	0.001563	0.001437	0.000126	224	136	0	0	5	0	3	1	1	3	0	0	0	3	8	0	0
0.000962	120	1	3	2	2	146	178	3118.503148	31	29	607068.625	740124.75	0	0	0.012	0.005	0.0	0.0	0	0	0	0	0.0	0.0	0.0	73	89	0	0	5	0	5	1	1	1	0	0	0	2	10	0	0
0.493055	114	1	5	6	8	320	1860	26.366228	31	29	4332.173828	26414.9043	1	2	98.5408	70.35757	6957.027844	172.023031	255	1369199535	1438494331	255	0.000695	0.00055	0.000145	53	233	0	0	10	0	1	1	1	1	0	0	0	2	7	0	0
5.011927	114	1	5	354	746	18890	1087890	219.276931	31	29	30067.47656	1734154.5	2	370	14.196855	6.726619	785.05424	487.125702	255	3073849051	3100638366	255	0.000745	0.000594	0.000151	53	1458	0	0	9	0	2	2	1	1	0	0	0	3	8	0	0
0.001055	120	1	3	2	2	130	162	2843.601894	31	29	492891.0	614218.0	0	0	0.011	0.004	0.0	0.0	0	0	0	0	0.0	0.0	0.0	65	81	0	0	15	0	6	3	1	4	0	0	0	7	21	0	0
0.143862	114	1	5	48	50	2974	33374	674.257302	31	29	161988.5781	1818798.625	7	18	3.054702	2.92402	196.092861	191.715348	255	3904695962	3900834602	255	0.000697	0.000573	0.000124	62	667	0	0	10	0	3	1	1	1	0	0	0	4	7	0	0
10.269464	114	1	5	362	746	19306	1087890	107.795309	31	29	14998.25195	846339.8125	2	370	28.446351	13.783716	3606.203503	2497.180689	255	3828816155	1684053125	255	0.000747	0.000592	0.000155	53	1458	0	0	9	0	1	2	1	1	0	0	0	3	7	0	0
0.176641	114	1	5	10	4	8712	208	73.595597	29	31	355115.75	7065.177246	1	0	19.626777	58.186668	54.914184	82.281305	255	3978934523	1596682737	255	0.0	0.0	0.0	871	52	0	0	4	0	2	1	1	1	0	0	0	1	4	0	0
0.213966	114	1	5	48	50	2974	33374	453.343061	31	29	108914.5	1222885.875	7	18	4.545276	4.354878	259.475759	255.50501	255	1815115595	1815439395	255	0.000693	0.000566	0.000127	62	667	0	0	14	0	3	1	1	2	0	0	0	4	7	0	0
0.004531	120	1	3	4	4	568	320	1544.912888	31	29	752151.875	423747.5313	0	0	1.179	1.023	1.658873	1.435427	0	0	0	0	0.0	0.0	0.0	142	80	0	0	5	0	3	1	1	3	0	0	0	3	8	0	0
0.004497	120	1	3	4	4	568	312	1556.593279	31	29	757838.5625	416277.5313	0	0	1.181667	1.029333	1.661231	1.45004	0	0	0	0	0.0	0.0	0.0	142	78	0	0	11	0	4	1	1	4	0	0	0	7	10	0	0
0.004006	114	1	3	6	3	312	4056	1997.004608	31	30	519221.1875	5399900.5	0	1	0.8012	0.5	1.007988	0.494	255	4118775259	1969450111	255	0.0	0.0	0.0	52	1352	0	0	11	0	2	1	1	1	0	0	0	6	5	0	0
0.000925	120	1	3	2	2	130	162	3243.243242	31	29	562162.1875	700540.5625	0	0	0.005	0.003	0.0	0.0	0	0	0	0	0.0	0.0	0.0	65	81	0	0	6	0	5	1	1	1	0	0	0	1	10	0	0
0.008294	114	1	5	22	24	1920	4312	5425.608684	31	29	1768025.0	3986496.0	6	6	0.37781	0.33587	24.162652	18.865148	255	149036005	2294670407	255	0.000701	0.000565	0.000136	87	180	0	0	4	0	2	1	1	1	0	0	0	3	13	0	0
10.025798	114	1	5	340	746	18162	1087890	108.220814	31	29	14449.92188	866909.1875	2	370	29.573655	13.456805	2872.9445	1900.619514	255	131752339	138748086	255	0.000595	0.000475	0.00012	53	1458	0	0	7	0	2	1	1	1	0	0	0	1	8	0	0
0.448678	114	1	5	116	119	7476	11015	521.532161	31	29	132157.1406	194758.8281	29	29	3.898722	3.829949	441.573642	432.559352	255	4174585001	2030295170	255	0.00076	0.000569	0.000191	64	93	0	0	7	0	3	1	1	1	0	0	0	3	8	0	0
0.257418	114	1	5	6	8	320	1916	50.501518	31	29	8297.788086	52117.56641	1	2	51.4202	36.699285	3626.058741	89.578289	255	1455119626	1680111773	255	0.000657	0.000519	0.000138	53	240	0	0	18	0	10	1	1	5	0	0	0	7	21	0	0
0.001074	120	1	3	2	2	146	178	2793.296014	31	29	543761.625	662942.25	0	0	0.006	0.009	0.0	0.0	0	0	0	0	0.0	0.0	0.0	73	89	0	0	10	0	3	1	1	1	0	0	0	1	11	0	0
0.055809	114	1	5	48	50	2974	33882	1738.070963	31	29	417567.0625	4759806.0	7	18	1.180681	1.071792	0.0	85.137224	255	3446365684	1310586658	255	0.004553	0.00436	0.000193	62	678	0	0	7	0	3	1	1	2	0	0	0	3	9	0	0
0.050517	114	1	5	18	15	1076	13788	633.450122	31	30	161054.6875	2037967.375	2	2	2.905647	3.567143	169.085297	213.005372	255	4058774874	1909467674	255	0.000689	0.000571	0.000118	60	919	0	0	4	0	2	1	1	1	0	0	0	2	4	0	0
0.147122	114	1	5	24	26	2048	2410	333.056929	31	29	106741.3438	126045.0547	6	7	6.382044	5.83852	439.004833	0.0	255	3686362419	3686607041	255	0.001304	0.001152	0.000152	85	93	0	0	11	0	2	1	1	1	0	0	0	7	12	0	0
0.001027	120	1	3	2	2	146	178	2921.129446	31	29	568646.5625	693281.375	0	0	0.012	0.011	0.0	0.0	0	0	0	0	0.0	0.0	0.0	73	89	0	0	15	0	2	3	1	2	0	0	0	7	9	0	0
0.004007	114	1	5	8	10	1028	822	4242.575482	31	29	1796855.5	1477414.5	2	2	0.513857	0.381556	32.478598	0.668073	255	1995119353	1996154427	255	0.000738	0.000568	0.00017	129	82	0	0	18	0	5	1	1	1	0	0	0	7	10	0	0
3e-06	120	1	6	2	0	284	0	333333.3215	31	0	378666656.0	0.0	0	0	0.003	0.0	0.0	0.0	0	0	0	0	0.0	0.0	0.0	142	0	0	0	6	0	4	1	1	2	0	0	0	3	6	0	0
0.142222	114	1	5	84	86	4862	80646	1188.283089	31	29	270281.6563	4483638.0	7	36	1.708181	1.667282	0.0	103.185085	255	3626365807	3646907526	255	0.001219	0.000499	0.00072	58	938	0	0	11	0	2	1	1	1	0	0	0	7	13	0	0
0.021942	114	1	5	40	38	2542	20090	3509.25153	31	29	903837.375	7132257.5	7	13	0.554513	0.578541	36.389402	0.935929	255	269036643	2418906369	255	0.000647	0.000524	0.000123	64	529	0	0	14	0	1	1	1	1	0	0	0	2	8	0	0
0.056638	114	1	5	72	74	4238	65288	2560.118708	31	29	590416.3125	9097214.0	7	30	0.793507	0.768534	46.773098	44.510425	255	1729194301	3879026243	255	0.000653	0.000532	0.000121	59	882	0	0	11	0	3	1	1	2	0	0	0	6	8	0	0
0.046581	114	1	5	52	42	37172	3380	1996.522183	31	29	6261437.0	566754.6875	18	8	0.906314	1.124781	55.504988	2.737906	255	4264698848	2117782791	255	0.00057	0.000463	0.000107	715	80	0	0	10	0	1	1	1	1	0	0	0	4	3	0	0
0.056683	114	1	5	46	48	2854	31458	1640.703557	31	29	394051.125	4347405.5	7	17	1.252178	1.159553	73.610727	67.646965	255	389035529	390238233	255	0.0024	0.002172	0.000228	62	655	0	0	4	0	2	1	1	1	0	0	0	3	7	0	0
0.008317	114	1	3	5	6	336	5570	1202.356585	32	29	258747.1406	4465071.5	0	1	0.182	1.5758	0.309461	109.979201	255	1909197696	4085448637	255	0.0	0.0	0.0	67	928	0	0	4	0	2	1	1	1	0	0	0	2	7	0	0
0.000986	120	1	3	2	2	132	164	3042.596172	31	29	535496.9375	665314.375	0	0	0.01	0.009	0.0	0.0	0	0	0	0	0.0	0.0	0.0	66	82	0	0	18	0	4	1	1	1	0	0	0	7	11	0	0
0.018678	114	1	5	38	40	2438	20194	4122.497012	31	29	1016811.188	8433451.0	7	13	0.495216	0.463641	34.920675	33.457711	255	3446362351	3446661193	255	0.00074	0.000585	0.000155	64	505	0	0	7	0	2	1	1	1	0	0	0	3	13	0	0
1.31327	114	1	5	14	18	1684	10168	23.6052	31	29	9527.363281	58504.34375	3	5	100.993077	77.220412	10305.23224	9036.956695	255	1636521579	3784005663	255	0.000642	0.000512	0.00013	120	565	0	0	12	0	2	1	1	1	0	0	0	1	6	0	0
1.566818	114	1	5	184	295	10752	354111	305.076914	31	29	54602.38672	1801924.625	17	104	8.560115	5.327752	2262.461157	1784.775887	255	1249202522	3403831421	255	0.000578	0.000455	0.000123	58	1200	0	0	7	0	1	1	1	1	0	0	0	3	10	0	0
0.088865	114	1	5	36	38	2334	16920	821.470798	31	29	204354.9219	1483148.625	7	12	2.528686	2.386595	167.110579	158.639394	255	3960505611	1943869926	255	0.000726	0.000557	0.000169	65	445	0	0	14	0	10	1	1	2	0	0	0	4	21	0	0
1.265038	114	1	5	12	18	1580	10168	22.924212	31	29	9163.361328	60734.93359	3	5	114.970817	74.380762	9926.054717	7990.587737	255	3661909245	1517547806	255	0.000697	0.00056	0.000137	132	565	0	0	9	0	2	2	1	1	0	0	0	5	6	0	0
0.015953	114	1	5	38	40	2438	20194	4826.678176	31	29	1190497.0	9874004.0	7	13	0.422676	0.403605	25.823139	25.23917	255	2076781309	4226666843	255	0.000761	0.000605	0.000156	64	505	0	0	9	0	1	1	1	1	0	0	0	4	13	0	0
3.498646	114	1	5	46	44	2610	2980	25.438412	31	29	5839.973633	6660.862305	10	11	77.740425	81.352416	5100.303845	6607.303205	255	4226262109	2081277740	255	0.000619	0.000485	0.000134	57	68	0	0	6	0	3	1	1	1	0	0	0	2	6	0	0
0.028876	114	1	5	66	68	3926	57982	4605.901229	31	29	1071339.5	15827677.0	7	27	0.439277	0.420985	23.121477	22.546423	255	3720506091	3744915157	255	0.00082	0.000665	0.000155	59	853	0	0	10	0	5	1	1	1	0	0	0	4	10	0	0
0.031957	114	1	5	48	50	2974	33882	3035.328676	31	29	729229.875	8312419.5	7	18	0.672489	0.643102	42.198867	38.942119	255	2076784418	2086656425	255	0.000573	0.000442	0.000131	62	678	0	0	9	0	1	1	1	1	0	0	0	4	5	0	0
0.011593	114	1	5	34	36	2230	14994	5951.86749	31	29	1494005.0	10059864.0	7	11	0.342	0.317314	0.0	19.43487	255	2207097077	61939655	255	0.000592	0.000483	0.000109	66	417	0	0	11	0	3	1	1	2	0	0	0	6	8	0	0
0.073932	114	1	5	36	38	2334	16920	987.393828	31	29	245631.125	1782719.25	7	12	2.073457	1.983622	133.399596	127.41054	255	1875123408	1973904228	255	0.000684	0.000533	0.000151	65	445	0	0	14	0	3	1	1	2	0	0	0	4	7	0	0
0.162371	120	1	3	4	4	568	320	43.111148	31	29	20988.9707	11824.77246	0	0	38.002332	45.339	53.729273	64.107715	0	0	0	0	0.0	0.0	0.0	142	80	0	0	9	0	2	2	1	1	0	0	0	4	8	0	0
0.030907	114	1	5	37	32	2402	12554	2200.14887	32	29	605170.375	3148024.75	7	10	0.858528	0.977387	0.0	2.937715	255	3878778610	3913052141	255	0.000589	0.000496	9.3e-05	65	392	0	0	11	0	3	1	1	2	0	0	0	6	6	0	0
0.019446	114	1	5	16	18	1540	1644	1697.007057	31	29	594055.3125	638897.4375	4	4	1.2752	1.115294	78.177552	2.151867	255	1995124246	2000358059	255	0.000645	0.000482	0.000163	96	91	0	0	18	0	10	4	1	5	0	0	0	7	21	0	0
0.015728	114	1	5	38	40	2438	20194	4895.727194	31	29	1207527.875	10015259.0	7	13	0.415486	0.389026	25.150059	22.383919	255	1896781288	4046613183	255	0.000701	0.000549	0.000152	64	505	0	0	11	0	1	1	1	1	0	0	0	1	4	0	0
7e-06	120	1	6	2	0	146	0	142857.1409	31	0	83428568.0	0.0	0	0	0.007	0.0	0.0	0.0	0	0	0	0	0.0	0.0	0.0	73	0	0	0	3	0	1	1	1	1	0	0	0	1	6	0	0
0.080233	114	1	5	78	80	4550	67380	1956.800812	31	29	447895.5	6634477.0	7	33	1.037714	1.007633	63.33664	62.254292	255	2055115370	4205053410	255	0.00076	0.000618	0.000142	58	842	0	0	9	0	10	1	1	1	0	0	0	2	21	0	0
0.001689	120	1	3	4	4	528	304	4144.464045	31	29	1875666.0	1079928.875	0	0	0.441667	0.194667	0.618954	0.273885	0	0	0	0	0.0	0.0	0.0	132	76	0	0	6	0	4	1	1	2	0	0	0	3	6	0	0
12.289506	114	1	5	670	1278	37282	1641360	158.427849	31	29	24233.35742	1067627.0	55	583	18.369485	9.623307	8379.050721	6065.933836	255	1139238622	3292355417	255	0.000714	0.000539	0.000175	56	1284	0	0	13	0	2	1	1	1	0	0	0	1	12	0	0
0.000989	120	1	3	2	2	146	178	3033.367149	31	29	590495.5	719919.125	0	0	0.011	0.001	0.0	0.0	0	0	0	0	0.0	0.0	0.0	73	89	0	0	18	0	4	1	1	1	0	0	0	6	11	0	0
0.19753	114	1	5	2	1	104	52	10.125044	29	32	2106.009277	0.0	0	0	0.003	0.0	0.0	0.0	255	3851143259	4226269069	0	0.0	0.0	0.0	52	52	0	0	2	0	1	1	1	1	0	0	0	1	2	0	0
0.194099	120	1	3	4	4	528	304	36.064071	31	29	16321.56836	9397.266602	0	0	24.982666	52.000668	35.325875	73.52732	0	0	0	0	0.0	0.0	0.0	132	76	0	0	19	0	2	1	1	1	0	0	0	1	8	0	0
0.000991	120	1	3	2	2	130	162	3027.245271	31	29	524722.5	653885.0	0	0	0.011	0.01	0.0	0.0	0	0	0	0	0.0	0.0	0.0	65	81	0	0	10	0	4	2	1	1	0	0	0	3	11	0	0
0.001102	120	1	3	2	2	146	178	2722.323026	31	29	529945.5625	646098.0	0	0	0.009	0.005	0.0	0.0	0	0	0	0	0.0	0.0	0.0	73	89	0	0	6	0	2	1	1	1	0	0	0	2	7	0	0
0.280438	120	1	3	4	4	568	312	24.960953	31	29	12152.41895	6675.271973	0	0	63.03	88.355	89.131516	124.949305	0	0	0	0	0.0	0.0	0.0	142	78	0	0	9	0	2	2	1	1	0	0	0	4	12	0	0
0.017994	114	1	5	48	50	2974	33374	5390.68589	31	29	1295098.375	14541292.0	7	18	0.375979	0.353816	21.069454	20.281852	255	2477212525	327996186	255	0.000929	0.000646	0.000283	62	667	0	0	10	0	4	1	1	1	0	0	0	2	11	0	0
0.125441	114	1	5	21	14	1560	782	271.043758	29	31	94769.65625	46364.42578	3	3	6.27205	5.090461	9.234004	5.517652	255	1670644550	1669198698	255	0.0	0.0	0.0	74	56	0	0	2	0	2	1	1	1	0	0	0	1	4	0	0
0.051027	120	1	3	4	4	536	304	137.182276	31	29	63025.45703	35745.78125	0	0	6.674	12.667	9.425733	17.907479	0	0	0	0	0.0	0.0	0.0	134	76	0	0	7	0	4	1	1	1	0	0	0	1	10	0	0
0.119692	114	1	5	68	68	4030	57982	1127.894951	31	29	265414.5625	3818467.5	7	27	1.78109	1.777791	106.535448	2.838977	255	4200505216	2103668707	255	0.000746	0.000575	0.000171	59	853	0	0	9	0	8	1	1	1	0	0	0	1	21	0	0
30.981691	7	1	3	4	4	184	112	0.22594	0	0	35.633949	21.690229	0	0	15493.808	15493.808	15493.754	15493.766	0	0	0	0	0.0	0.0	0.0	46	28	0	0	2	0	2	2	2	2	0	0	0	2	2	0	0
0.036513	114	1	5	56	58	3390	41676	3094.788096	31	29	729603.125	8973900.0	7	22	0.656527	0.632649	42.226806	41.03752	255	61714095	2218625785	255	0.000568	0.00045	0.000118	61	719	0	0	11	0	3	1	1	2	0	0	0	6	6	0	0
0.004035	114	1	5	8	10	1028	822	4213.134835	31	29	1784386.5	1467162.25	2	2	0.526	0.385333	32.841246	0.691809	255	2657216552	2658205649	255	0.000748	0.000562	0.000186	129	82	0	0	14	0	1	1	1	1	0	0	0	7	6	0	0
0.020144	114	1	5	14	18	728	19136	1538.919728	31	29	268467.0313	7177521.5	0	6	1.523385	1.170588	2.364567	74.117905	255	4118778552	4126207794	255	0.0	0.0	0.0	52	1063	0	0	11	0	4	1	1	1	0	0	0	6	6	0	0
0.07595	114	1	5	48	48	2958	31458	1250.822964	31	29	305148.125	3244555.75	7	17	1.609106	1.603638	97.186916	2.546603	255	229298272	2374973176	255	0.000721	0.000568	0.000153	62	655	0	0	12	0	1	1	1	1	0	0	0	1	5	0	0
0.059368	114	1	5	14	8	8928	424	353.725916	31	29	1117234.875	49993.26172	4	1	4.566769	8.344714	498.148493	20.269938	255	1455121453	255062266	255	0.000635	0.000518	0.000117	638	53	0	0	18	0	8	1	1	5	0	0	0	6	21	0	0
0.000999	120	1	3	2	2	146	178	3003.002883	31	29	584584.5625	712712.6875	0	0	0.011	0.008	0.0	0.0	0	0	0	0	0.0	0.0	0.0	73	89	0	0	14	0	1	2	1	1	0	0	0	7	7	0	0
0.001	120	1	3	2	2	146	178	2999.999858	31	29	584000.0	711999.9375	0	0	0.01	0.011	0.0	0.0	0	0	0	0	0.0	0.0	0.0	73	89	0	0	9	0	4	1	1	1	0	0	0	1	10	0	0
0.024235	114	1	3	9	11	12168	572	783.99007	29	32	3570373.25	171652.5625	1	0	2.999375	2.3958	0.0	2.856005	255	249143326	2387099684	255	0.0	0.0	0.0	1352	52	0	0	2	0	1	1	1	1	0	0	0	2	2	0	0
0.001014	120	1	3	2	2	146	178	2958.579772	31	29	575936.875	702169.625	0	0	0.011	0.009	0.0	0.0	0	0	0	0	0.0	0.0	0.0	73	89	0	0	5	0	2	1	1	1	0	0	0	1	11	0	0
0.39237	120	1	3	4	4	568	320	17.840304	31	29	8685.679688	4893.34082	0	0	104.691336	69.342336	148.043172	98.059211	0	0	0	0	0.0	0.0	0.0	142	80	0	0	5	0	4	2	1	1	0	0	0	2	12	0	0
0.009744	114	1	5	30	26	3624	5578	5644.499359	31	29	2876847.5	4403941.0	7	7	0.336	0.36448	21.907138	30.145715	255	421711334	421981220	255	0.000636	0.000521	0.000115	121	215	0	0	11	0	3	1	1	1	0	0	0	1	6	0	0
0.02694	114	1	5	48	50	2974	33882	3600.594004	31	29	865033.4375	9860431.0	7	18	0.563553	0.540408	0.0	34.653134	255	1956784809	1967263250	255	0.000579	0.000457	0.000122	62	678	0	0	7	0	4	1	1	2	0	0	0	5	12	0	0
1.001867	114	1	3	9	0	7548	0	7.985091	29	0	53579.96484	0.0	0	0	125.233375	0.0	330.943375	0.0	255	4239718232	0	0	0.0	0.0	0.0	839	0	0	0	1	0	1	1	1	1	0	0	0	1	1	0	0
0.001101	120	1	3	2	2	146	178	2724.795636	31	29	530426.875	646684.8125	0	0	0.011	0.008	0.0	0.0	0	0	0	0	0.0	0.0	0.0	73	89	0	0	3	0	5	1	1	1	0	0	0	1	9	0	0
0.162569	114	1	5	84	86	4862	80646	1039.558579	31	29	236453.4375	3922469.75	7	36	1.954855	1.906835	100.848249	99.679541	255	2194694430	2217963410	255	0.000616	0.000484	0.000132	58	938	0	0	7	0	4	1	1	1	0	0	0	5	10	0	0
0.001102	120	1	3	2	2	146	178	2722.323026	31	29	529945.5625	646098.0	0	0	0.002	0.03	0.0	0.0	0	0	0	0	0.0	0.0	0.0	73	89	0	0	9	0	2	1	1	1	0	0	0	4	7	0	0
0.009863	114	1	5	36	38	2334	16920	7401.398896	31	29	1841224.75	13363074.0	7	12	0.2714	0.253243	0.0	14.435986	255	267634779	2427952868	255	0.000615	0.000489	0.000126	65	445	0	0	6	0	3	1	1	2	0	0	0	3	7	0	0
30.981691	7	1	3	4	4	184	112	0.22594	0	0	35.633949	21.690229	0	0	15493.808	15493.808	15493.754	15493.766	0	0	0	0	0.0	0.0	0.0	46	28	0	0	2	0	2	2	2	2	0	0	0	2	2	0	0
0.045841	114	1	3	19	13	1076	8622	676.250504	31	29	178006.5781	1388974.875	0	1	2.546722	3.791333	4.430869	239.217477	255	481712746	510173295	255	0.0	0.0	0.0	57	663	0	0	10	0	2	1	1	1	0	0	0	5	6	0	0
0.33634	114	1	5	8	12	424	8824	56.490454	31	29	8824.40332	192400.5469	1	4	48.002714	30.531362	2836.443905	2253.749771	255	1455120537	4264143336	255	0.000592	0.000491	0.000101	53	735	0	0	18	0	8	1	1	5	0	0	0	6	21	0	0
0.073816	114	1	5	48	50	2974	33882	1314.078223	31	29	315703.9063	3598677.75	7	18	1.563745	1.49451	0.0	87.425427	255	2318880577	191874312	255	0.00074	0.000581	0.000159	62	678	0	0	13	0	2	1	1	1	0	0	0	3	8	0	0
1.122711	114	1	5	8	15	890	5668	19.595427	31	29	5550.850098	37701.60156	2	2	160.341	80.160069	13402.91049	8605.682369	255	1849198001	4000223190	255	0.000562	0.000464	9.8e-05	111	378	0	0	2	0	2	1	1	1	0	0	0	1	8	0	0
1.861765	114	1	5	52	54	2934	3742	56.398095	31	29	12366.75977	15782.87207	11	15	36.498156	35.118508	2550.711261	78.212242	255	3600505091	3642275969	255	0.000593	0.00048	0.000113	56	69	0	0	18	0	8	1	1	5	0	0	0	6	21	0	0
0.026496	114	1	5	48	50	2974	33882	3660.92987	31	29	879528.9375	10025664.0	7	18	0.556085	0.531102	32.400835	31.493741	255	4046364816	1906513984	255	0.000598	0.000468	0.00013	62	678	0	0	7	0	2	1	1	1	0	0	0	5	8	0	0
0.009199	114	1	5	8	8	460	3138	1630.612029	31	30	350472.875	2388085.75	1	1	1.272	1.295286	2.978593	93.990504	255	2691292512	2695497200	255	0.0	0.0	0.0	58	392	0	0	9	0	3	1	1	2	0	0	0	4	6	0	0
0.001142	120	1	3	2	2	146	178	2626.970309	31	29	511383.5625	623467.625	0	0	0.012	0.008	0.0	0.0	0	0	0	0	0.0	0.0	0.0	73	89	0	0	10	0	8	1	1	1	0	0	0	2	21	0	0
0.016953	114	1	5	38	40	2438	20194	4541.968759	31	29	1120273.625	9291570.0	7	13	0.449432	0.431684	28.888381	29.918094	255	1956781617	1957043824	255	0.000694	0.000542	0.000152	64	505	0	0	7	0	4	1	1	2	0	0	0	5	12	0	0
0.017848	114	1	5	16	18	1540	1644	1848.946668	31	29	647243.375	696100.375	4	4	1.167867	1.021412	69.89956	2.092916	255	2657220441	2661869346	255	0.000624	0.00048	0.000144	96	91	0	0	14	0	5	4	1	4	0	0	0	7	9	0	0
2.391909	114	1	5	32	38	1818	2582	28.847253	31	29	5893.201172	8411.691406	6	9	77.148385	64.632539	5816.234564	5457.899151	255	1369198345	1379674765	255	0.000903	0.000501	0.000402	57	68	0	0	10	0	4	1	1	3	0	0	0	5	7	0	0
0.001026	120	1	3	2	2	132	164	2923.976572	31	29	514619.875	639376.1875	0	0	0.007	0.008	0.0	0.0	0	0	0	0	0.0	0.0	0.0	66	82	0	0	14	0	2	2	1	1	0	0	0	7	11	0	0
0.55854	114	1	5	6	7	320	6164	21.484585	31	30	3824.256104	75683.03125	1	3	21.5302	93.010497	1514.221684	5980.955137	255	3518781098	4148795212	255	0.000557	0.000473	8.4e-05	53	881	0	0	10	0	4	1	1	3	0	0	0	5	7	0	0
0.03702	114	1	5	38	40	2438	20194	2079.956692	31	29	513019.9688	4254997.0	7	13	0.991324	0.934667	68.274194	66.265019	255	2318877761	2319176060	255	0.000677	0.000557	0.00012	64	505	0	0	13	0	4	1	1	1	0	0	0	3	12	0	0
0.017322	114	1	5	48	50	2974	33374	5599.815226	31	29	1345341.125	15105415.0	7	18	0.360553	0.341796	19.413363	18.665338	255	267631699	2413332902	255	0.00069	0.000562	0.000128	62	667	0	0	6	0	3	1	1	2	0	0	0	3	7	0	0
0.14987	114	1	5	72	74	4238	65288	967.505214	31	29	223126.7188	3437966.5	7	30	2.106648	2.045493	110.355124	108.739779	255	661710051	2807453782	255	0.000802	0.000538	0.000264	59	882	0	0	7	0	2	1	1	1	0	0	0	2	6	0	0
0.047777	114	1	5	6	8	320	1894	272.097448	31	29	44707.70313	277623.125	1	2	9.4824	6.176429	606.498683	14.225212	255	29041812	2189428699	255	0.004751	0.004537	0.000214	53	237	0	0	15	0	6	1	1	4	0	0	0	7	21	0	0
1.012931	114	1	5	14	18	1684	10168	30.604257	31	29	12352.27246	75851.17188	3	5	77.88969	59.557412	8768.98374	7720.540442	255	1356783682	3503172212	255	0.00057	0.000451	0.000119	120	565	0	0	13	0	1	1	1	1	0	0	0	3	11	0	0
0.346083	114	1	5	230	438	13246	548216	1927.283421	31	29	304874.8438	12643557.0	21	197	1.509913	0.790384	88.907813	46.533993	255	4140508093	4144009012	255	0.000838	0.00068	0.000158	58	1252	0	0	18	0	8	2	1	5	0	0	0	6	21	0	0
0.011465	114	1	5	9	8	690	678	1395.55168	31	29	428434.375	414478.8438	3	0	0.2475	1.406857	0.0	116.140433	255	2387096444	242015052	255	0.0	0.0	0.0	77	85	0	0	6	0	1	1	1	1	0	0	0	2	5	0	0
0.001045	120	1	3	2	2	146	178	2870.813285	31	29	558851.625	681339.6875	0	0	0.005	0.002	0.0	0.0	0	0	0	0	0.0	0.0	0.0	73	89	0	0	16	0	3	1	1	1	0	0	0	1	11	0	0
0.031216	114	1	5	46	48	2854	31458	2979.241484	31	29	715530.5	7894157.0	7	17	0.683289	0.650043	47.598156	45.944185	255	2194687229	49636044	255	0.000831	0.000653	0.000178	62	655	0	0	7	0	1	1	1	1	0	0	0	5	9	0	0
2.011926	114	1	5	52	54	2934	3742	52.1888	31	29	11443.76074	14604.91113	11	15	39.442999	37.940168	2668.9678	88.679469	255	3244698717	3319960708	255	0.001209	0.001089	0.00012	56	69	0	0	10	0	4	1	1	1	0	0	0	2	11	0	0
0.038641	114	1	5	48	50	2974	33882	2510.287111	31	29	603090.0	6874563.5	7	18	0.814936	0.777122	0.0	48.286906	255	269040112	282566442	255	0.000693	0.000558	0.000135	62	678	0	0	14	0	2	1	1	1	0	0	0	2	7	0	0
0.048241	114	1	3	10	12	10920	624	435.314354	29	31	1629817.0	94857.07031	1	0	5.360111	3.575273	270.662069	4.098254	255	553931070	541718063	255	0.0	0.0	0.0	1092	52	0	0	4	0	2	1	1	2	0	0	0	3	4	0	0
0.389359	120	1	3	4	4	568	312	17.978267	31	29	8752.847656	4807.902344	0	0	95.321336	124.6	134.792703	176.203234	0	0	0	0	0.0	0.0	0.0	142	78	0	0	5	0	4	2	1	1	0	0	0	2	10	0	0
0.091069	114	1	5	84	86	4862	80646	1855.735802	31	29	422097.5313	7002075.5	7	36	1.093313	1.057847	65.232483	63.27642	255	389038675	2568883320	255	0.001288	0.001147	0.000141	58	938	0	0	4	0	6	1	1	1	0	0	0	3	21	0	0
0.044169	114	1	5	6	4	342	2808	203.762814	31	29	51619.91406	381444.0	1	0	7.228	6.607	322.627907	361.61914	255	481709755	2630105463	255	0.0	0.0	0.0	57	702	0	0	10	0	1	1	1	1	0	0	0	5	6	0	0
0.146671	114	1	5	84	86	4862	80646	1152.238706	31	29	262083.1719	4347635.5	7	36	1.762747	1.719882	0.0	94.41073	255	2554687737	423360890	255	0.000618	0.000478	0.00014	58	938	0	0	13	0	1	1	1	1	0	0	0	5	8	0	0
0.040984	114	1	5	122	126	7814	15214	6026.741995	31	29	1512785.5	2946320.5	30	32	0.33865	0.323264	27.906773	23.905112	255	2233022634	88640867	255	0.000753	0.000572	0.000181	64	121	0	0	10	0	8	1	1	1	0	0	0	3	21	0	0
0.001015	120	1	3	2	2	130	162	2955.664893	31	29	512315.25	638423.625	0	0	0.012	0.011	0.0	0.0	0	0	0	0	0.0	0.0	0.0	65	81	0	0	15	0	2	3	1	1	0	0	0	7	7	0	0
2.157465	114	1	5	142	250	8398	299725	181.231215	31	29	30921.47461	1106954.75	13	85	15.298972	8.662622	4136.574531	3112.286487	255	3394589914	3404473576	255	0.000597	0.000469	0.000128	59	1199	0	0	7	0	2	1	1	1	0	0	0	1	10	0	0
1.042266	114	1	5	14	18	1684	10168	29.742887	31	29	12004.61328	73716.30469	3	5	80.145538	61.281471	8881.043893	7868.993472	255	1936523707	1937667429	255	0.000607	0.000477	0.00013	120	565	0	0	9	0	2	2	1	1	0	0	0	5	13	0	0
0.049428	114	1	5	40	42	2558	23532	1638.747234	31	29	403819.6875	3718054.5	7	14	1.258538	1.193098	0.0	84.62669	255	2751295245	648896363	255	0.000639	0.000508	0.000131	64	560	0	0	6	0	2	1	1	1	0	0	0	1	10	0	0
0.01351	114	1	5	16	18	1540	1644	2442.635092	31	29	855070.3125	919615.125	4	4	0.879267	0.766294	59.79689	1.405249	255	2657217758	513924281	255	0.000601	0.000476	0.000125	96	91	0	0	14	0	5	4	1	4	0	0	0	7	9	0	0
0.158932	114	1	5	86	86	4966	80646	1075.931842	31	29	247099.3906	4012231.75	7	36	1.865906	1.857341	0.0	2.38737	255	2374688228	275180474	255	0.00118	0.001054	0.000126	58	938	0	0	12	0	2	1	1	1	0	0	0	7	8	0	0
0.081626	114	1	5	48	50	2974	33882	1188.346879	31	29	285497.2813	3254355.25	7	18	1.729745	1.655061	99.110771	95.084337	255	569039848	580985136	255	0.000672	0.000524	0.000148	62	678	0	0	14	0	9	1	1	1	0	0	0	4	21	0	0
0.017837	114	1	5	16	18	1540	1644	1850.086986	31	29	647642.5625	696529.75	4	4	1.168	1.021529	70.492809	2.003493	255	2657221411	2662450025	255	0.000587	0.000466	0.000121	96	91	0	0	14	0	5	4	1	4	0	0	0	7	9	0	0
1.133305	114	1	5	16	8	10056	898	20.294626	29	31	66552.25781	5548.374023	2	1	75.553664	161.512719	249.810422	345.713813	255	2148061229	1714486	255	0.0	0.0	0.0	629	112	0	0	2	0	1	1	1	1	0	0	0	2	1	0	0
1.880416	114	1	5	28	30	4560	3080	30.312441	31	29	18710.75391	12669.53711	7	7	69.632406	64.82507	4332.373111	115.228906	255	1656785849	1917135361	255	0.000627	0.000485	0.000142	163	103	0	0	5	0	3	1	1	1	0	0	0	2	12	0	0
0.017904	114	1	5	16	18	1540	1644	1843.163502	31	29	645218.9375	693923.125	4	4	1.172533	1.025706	71.61764	1.946836	255	507641618	513387365	255	0.000581	0.000461	0.00012	96	91	0	0	14	0	5	4	1	4	0	0	0	7	9	0	0
0.173785	114	1	5	8	4	5712	208	63.296602	31	29	230077.3906	7181.287109	1	0	24.826428	57.757	60.493473	81.677195	255	1369202510	2430077795	255	0.0	0.0	0.0	714	52	0	0	10	0	4	1	1	3	0	0	0	5	7	0	0
0.042487	114	1	5	52	42	37274	3380	2188.904884	31	29	6883611.5	621366.5625	18	8	0.825745	1.023781	49.661331	2.43894	255	2894426748	2895423764	255	0.000644	0.000508	0.000136	717	80	0	0	12	0	9	1	1	2	0	0	0	5	21	0	0
0.014648	114	1	5	40	38	2542	20090	5256.690413	31	29	1353905.0	10683780.0	7	13	0.366795	0.382135	22.446001	0.593956	255	2738878501	589545956	255	0.00062	0.000502	0.000118	64	529	0	0	12	0	4	1	1	1	0	0	0	7	8	0	0
0.009131	114	1	5	36	38	2334	16920	7994.742852	31	29	1988829.125	14434344.0	7	12	0.251943	0.230892	0.0	13.338025	255	2477215683	338811640	255	0.000746	0.000584	0.000162	65	445	0	0	10	0	3	1	1	1	0	0	0	2	7	0	0
1.176766	114	1	5	14	18	1684	10168	26.343384	31	29	10632.53027	65290.80469	3	5	90.493156	69.191294	8835.567436	7736.759318	255	2116524696	2126547866	255	0.000649	0.000509	0.00014	120	565	0	0	16	0	2	1	1	1	0	0	0	7	4	0	0
0.194717	114	1	5	84	86	4862	80646	867.926251	31	29	197414.7031	3274865.5	7	36	2.341783	2.285388	138.907236	138.06543	255	709301686	2877080411	255	0.000568	0.000455	0.000113	58	938	0	0	9	0	3	1	1	1	0	0	0	3	12	0	0
0.076205	114	1	3	10	10	994	8896	249.327471	31	29	93957.08594	840574.75	2	4	8.467222	8.373667	665.583688	658.997154	255	2871293703	2872360659	255	0.000652	0.000521	0.000131	99	890	0	0	9	0	3	1	1	2	0	0	0	4	6	0	0
0.454146	114	1	5	102	184	6250	217382	627.551495	31	29	109022.2109	3808484.5	11	80	4.493346	2.479109	1029.048401	764.396419	255	1995122448	4144672513	255	0.000589	0.000464	0.000125	61	1181	0	0	18	0	8	2	1	5	0	0	0	6	21	0	0
0.006888	114	1	5	24	28	2048	2514	7404.181369	31	29	2279907.25	2816492.5	6	7	0.28413	0.231926	15.189359	15.599804	255	3134421671	989357753	255	0.000753	0.000614	0.000139	85	90	0	0	14	0	3	1	1	2	0	0	0	4	13	0	0
0.9244	120	1	3	4	4	568	320	7.57248	31	29	3686.71582	2077.022949	0	0	257.334	235.340328	363.915344	332.813719	0	0	0	0	0.0	0.0	0.0	142	80	0	0	12	0	4	1	1	3	0	0	0	7	9	0	0
0.002906	114	1	5	6	8	320	1916	4473.503083	31	29	735030.9375	4616655.0	1	2	0.5166	0.347	29.125805	0.564697	255	629041484	2778495687	255	0.000592	0.00047	0.000122	53	240	0	0	16	0	9	1	1	3	0	0	0	7	21	0	0
0.104845	114	1	5	6	8	320	1894	123.992558	31	29	20372.93164	126510.5625	1	2	20.8932	14.899286	1467.510442	35.962785	255	1515120165	2664437984	255	0.000669	0.000549	0.00012	53	237	0	0	6	0	1	1	1	1	0	0	0	3	10	0	0
0.006549	114	1	5	24	26	2048	2410	7482.058548	31	29	2397923.5	2831577.5	6	7	0.268826	0.23988	15.940773	17.419787	255	349298498	2499165937	255	0.000686	0.000541	0.000145	85	93	0	0	5	0	2	1	1	1	0	0	0	2	8	0	0
0.001077	120	1	3	2	2	146	178	2785.515187	31	29	542246.9375	661095.625	0	0	0.011	0.008	0.0	0.0	0	0	0	0	0.0	0.0	0.0	73	89	0	0	12	0	2	1	1	1	0	0	0	1	13	0	0
0.000924	120	1	3	2	2	146	178	3246.753273	31	29	632034.625	770562.75	0	0	0.011	0.001	0.0	0.0	0	0	0	0	0.0	0.0	0.0	73	89	0	0	7	0	3	1	1	1	0	0	0	1	12	0	0
0.000988	120	1	3	2	2	146	178	3036.437382	31	29	591093.125	720647.8125	0	0	0.008	0.005	0.0	0.0	0	0	0	0	0.0	0.0	0.0	73	89	0	0	9	0	2	1	1	1	0	0	0	1	11	0	0
2.669959	114	1	5	370	746	19722	1087890	417.609398	31	29	58934.23828	3255276.75	2	370	7.23461	3.582323	401.761375	253.690852	255	1396522896	1407628788	255	0.001214	0.001117	9.7e-05	53	1458	0	0	14	0	1	1	1	1	0	0	0	4	9	0	0
0.01234	114	1	5	36	38	2334	16920	5915.72128	31	29	1471637.0	10680713.0	7	12	0.342714	0.320703	22.067408	20.8763	255	927640598	3084041562	255	0.000718	0.00047	0.000248	65	445	0	0	6	0	1	1	1	1	0	0	0	2	21	0	0
0.031265	114	1	5	48	50	2974	33882	3102.510622	31	29	745370.1875	8496401.0	7	18	0.658468	0.62851	39.630921	39.407872	255	589301008	2743770966	255	0.001252	0.000464	0.000788	62	678	0	0	12	0	1	1	1	1	0	0	0	7	11	0	0
0.846663	114	1	5	52	54	2934	3742	124.016285	31	29	27193.81836	34705.66406	11	15	16.594863	15.962095	1423.205892	52.68984	255	29040666	2179653232	255	0.000836	0.000667	0.000169	56	69	0	0	15	0	9	1	1	2	0	0	0	4	21	0	0
1.073414	114	1	5	14	18	1684	10168	28.879818	31	29	11656.26758	71577.23438	3	5	82.540459	63.108529	8836.277257	7769.310896	255	2056522668	4202937734	255	0.000714	0.000564	0.00015	120	565	0	0	10	0	2	1	1	1	0	0	0	2	11	0	0
0.478499	114	1	5	52	42	37172	3380	194.357775	31	29	609539.4375	55172.53125	18	8	9.375981	11.656415	773.986055	25.264262	255	2537223624	388757855	255	0.000746	0.000581	0.000165	715	80	0	0	10	0	2	1	1	1	0	0	0	2	6	0	0
0.100932	114	1	5	40	40	2542	20194	782.705172	31	29	196488.7188	1560654.625	7	13	2.579718	2.571795	160.382751	4.35698	255	2974684535	2974988477	255	0.000806	0.000621	0.000185	64	505	0	0	12	0	4	1	1	3	0	0	0	7	9	0	0
0.000962	120	1	3	2	2	130	162	3118.503148	31	29	540540.5625	673596.6875	0	0	0.01	0.003	0.0	0.0	0	0	0	0	0.0	0.0	0.0	65	81	0	0	16	0	1	1	1	1	0	0	0	7	7	0	0
0.187137	114	1	5	6	8	320	1894	69.467826	31	29	11414.09766	70878.55469	1	2	37.369	26.666857	2633.001582	65.050504	255	3780505406	2711842842	255	0.00063	0.000464	0.000166	53	237	0	0	10	0	2	1	1	2	0	0	0	2	7	0	0
0.001491	120	1	3	2	2	146	178	2012.072509	31	29	391683.4375	477531.875	0	0	0.011	0.002	0.0	0.0	0	0	0	0	0.0	0.0	0.0	73	89	0	0	12	0	4	1	1	1	0	0	0	1	8	0	0
0.223478	114	1	5	8	12	424	8824	85.019553	31	29	13280.94922	289567.6563	1	4	31.879857	20.270272	2135.700008	1693.881489	255	2774428893	2845790733	255	0.000638	0.000504	0.000134	53	735	0	0	16	0	9	1	1	3	0	0	0	7	21	0	0
0.017861	114	1	5	48	50	2974	33374	5430.827145	31	29	1304742.25	14649572.0	7	18	0.373574	0.352755	20.880267	20.100327	255	3077214624	3077512773	255	0.000701	0.000564	0.000137	62	667	0	0	6	0	2	1	1	1	0	0	0	2	6	0	0
0.022877	114	1	5	46	48	2854	31458	4065.218293	31	29	976351.8125	10771692.0	7	17	0.501133	0.476213	31.297002	30.182554	255	2554684402	409555532	255	0.00063	0.000494	0.000136	62	655	0	0	13	0	2	1	1	1	0	0	0	5	10	0	0
0.164152	120	1	3	4	4	536	304	42.643405	31	29	19591.59766	11111.65332	0	0	45.669332	38.002	64.577707	53.741531	0	0	0	0	0.0	0.0	0.0	134	76	0	0	12	0	4	1	1	3	0	0	0	7	9	0	0
0.001023	120	1	3	2	2	146	178	2932.551349	31	29	570870.0	695992.1875	0	0	0.004	0.012	0.0	0.0	0	0	0	0	0.0	0.0	0.0	73	89	0	0	9	0	2	1	1	1	0	0	0	1	8	0	0
0.001549	114	1	3	12	8	732	496	12265.97776	29	31	3465461.5	2241446.0	1	2	0.140818	0.128429	0.274165	0.267916	255	2511564894	361710452	255	0.0	0.0	0.0	61	62	0	0	2	0	1	1	1	1	0	0	0	1	2	0	0
0.110259	114	1	5	36	40	2804	21610	680.216603	31	29	197861.4063	1528764.125	7	12	3.140971	2.814	509.094392	481.46595	255	2833017652	687904094	255	0.000616	0.000505	0.000111	78	540	0	0	10	0	1	1	1	1	0	0	0	2	11	0	0
0.07194	114	1	5	48	50	2974	33882	1348.345893	31	29	323936.625	3692521.75	7	18	1.523447	1.457837	87.321436	85.623628	255	869040692	880756416	255	0.000637	0.000501	0.000136	62	678	0	0	16	0	2	1	1	1	0	0	0	7	8	0	0
0.05528	114	1	5	42	42	2662	23532	1501.447179	31	29	376121.5625	3324457.25	7	14	1.340634	1.335219	85.412459	2.31807	255	2807099591	2902168980	255	0.00066	0.000529	0.000131	63	560	0	0	7	0	4	1	1	1	0	0	0	2	7	0	0
0.001043	120	1	3	2	2	146	178	2876.318242	31	29	559923.3125	682646.1875	0	0	0.012	0.009	0.0	0.0	0	0	0	0	0.0	0.0	0.0	73	89	0	0	3	0	3	1	1	1	0	0	0	1	8	0	0
0.010009	114	1	5	36	38	2334	16920	7293.435851	31	29	1814367.0	13168149.0	7	12	0.276657	0.257405	0.0	16.053099	255	3193021086	1058635187	255	0.000606	0.000481	0.000125	65	445	0	0	10	0	2	1	1	1	0	0	0	1	9	0	0
0.001026	120	1	3	2	2	146	178	2923.976572	31	29	569200.75	693957.125	0	0	0.005	0.009	0.0	0.0	0	0	0	0	0.0	0.0	0.0	73	89	0	0	12	0	9	1	1	2	0	0	0	5	21	0	0
5.554164	114	1	5	40	41	2264	2740	14.403608	31	29	3180.31665	3851.524658	9	10	142.404997	138.840503	9566.881321	9689.961701	255	1596680743	1648696199	255	0.000689	0.000537	0.000152	57	67	0	0	9	0	2	1	1	1	0	0	0	4	8	0	0
0.029709	114	1	5	46	48	2854	31458	3130.364521	31	29	751826.0625	8294591.0	7	17	0.653711	0.619085	41.19771	40.587001	255	709298136	2859221691	255	0.000768	0.000601	0.000167	62	655	0	0	9	0	3	1	1	1	0	0	0	3	8	0	0
0.086688	114	1	5	10	12	528	8824	242.24807	31	29	43927.64844	746493.1875	1	4	9.596111	7.828455	902.546965	800.7209	255	1635119658	3076703034	255	0.000707	0.000571	0.000136	53	735	0	0	10	0	2	1	1	2	0	0	0	2	7	0	0
0.019378	114	1	5	40	40	2542	20194	4076.787927	31	29	1023428.563	8128805.5	7	13	0.486667	0.483615	30.496107	0.826015	255	2714422752	2714667860	255	0.000645	0.000512	0.000133	64	505	0	0	14	0	3	1	1	2	0	0	0	4	13	0	0
0.023828	114	1	3	17	11	6785	844	1133.120706	32	30	2144032.25	257847.9063	2	2	1.483	2.3347	129.348112	185.575637	255	181714032	182723899	255	0.000599	0.000477	0.000122	399	77	0	0	6	0	2	1	1	1	0	0	0	2	7	0	0
0.279348	114	1	5	224	438	12934	548216	2366.224327	31	29	368773.0313	15664047.0	21	197	1.251381	0.637902	67.795121	34.770897	255	507637886	511142504	255	0.000725	0.000581	0.000144	58	1252	0	0	14	0	2	1	1	1	0	0	0	1	9	0	0
0.018932	114	1	5	38	40	2438	20194	4067.187873	31	29	1003169.25	8320304.5	7	13	0.503135	0.469667	35.651341	33.793467	255	3018617838	869361226	255	0.000741	0.000604	0.000137	64	505	0	0	16	0	2	1	1	1	0	0	0	7	7	0	0
13.475057	114	1	5	676	1278	37594	1641360	144.934456	31	29	22286.51172	973695.9375	55	583	19.962512	10.551753	8795.936289	6404.508513	255	3284626063	1143358458	255	0.000584	0.000464	0.00012	56	1284	0	0	13	0	4	1	1	1	0	0	0	5	8	0	0
0.075727	114	1	5	66	58	64602	3152	1624.255532	29	31	6721407.0	327280.875	26	2	1.183234	1.311035	1.910161	1.990756	255	2747353710	601711252	255	0.0	0.0	0.0	979	54	0	0	4	0	1	1	1	1	0	0	0	3	1	0	0
0.044372	114	1	5	48	50	2974	33882	2186.063293	31	29	525196.0625	5986658.5	7	18	0.936255	0.89402	58.210959	57.75433	255	689039319	701281105	255	0.000704	0.000561	0.000143	62	678	0	0	15	0	9	1	1	2	0	0	0	4	21	0	0
0.000965	120	1	3	2	2	146	178	3108.808246	31	29	605181.3125	737823.8125	0	0	0.008	0.005	0.0	0.0	0	0	0	0	0.0	0.0	0.0	73	89	0	0	18	0	2	1	1	1	0	0	0	2	11	0	0
0.001165	120	1	3	2	2	146	178	2575.107245	31	29	501287.5313	611158.8125	0	0	0.008	0.005	0.0	0.0	0	0	0	0	0.0	0.0	0.0	73	89	0	0	14	0	3	1	1	1	0	0	0	1	8	0	0
0.007091	114	1	5	24	26	2048	2410	6910.167613	31	29	2214638.25	2615146.0	6	7	0.267913	0.25928	17.050413	0.0	255	809039169	2954748821	255	0.000739	0.000598	0.000141	85	93	0	0	10	0	9	1	1	1	0	0	0	2	21	0	0
0.270938	114	1	5	2	1	104	52	7.381762	29	32	1535.406616	0.0	0	0	0.004	0.0	0.0	0.0	255	265004850	1596687659	0	0.0	0.0	0.0	52	52	0	0	4	0	2	1	1	2	0	0	0	3	4	0	0
0.008916	114	1	5	18	18	4040	2456	3925.527184	31	29	3423957.0	2081651.0	7	7	0.503647	0.494294	29.309674	0.793816	255	2773023125	2776729073	255	0.000642	0.000508	0.000134	224	136	0	0	18	0	1	1	1	1	0	0	0	2	3	0	0
1.247983	114	1	5	28	30	5072	3080	45.6737	31	29	31352.99219	19090.00391	7	7	46.209889	43.014863	2861.094813	75.913883	255	1716792845	4091412607	255	0.000695	0.000548	0.000147	181	103	0	0	7	0	4	1	1	1	0	0	0	2	8	0	0
0.008246	114	1	5	22	24	1920	4312	5457.191415	31	29	1778316.75	4009701.75	6	6	0.375952	0.334826	22.816137	21.129439	255	929036662	3074723288	255	0.000665	0.000534	0.000131	87	180	0	0	12	0	3	1	1	1	0	0	0	5	13	0	0
3e-06	120	3	6	2	0	264	0	333333.3215	60	0	352000000.0	0.0	0	0	0.003	0.0	0.0	0.0	0	0	0	0	0.0	0.0	0.0	132	0	0	0	8	0	3	3	3	3	0	0	0	3	8	0	0
0.298587	114	1	5	52	38	37172	3172	298.070585	31	29	976814.125	82763.14844	18	8	5.848353	8.055622	754.780378	27.187057	255	807634263	808659952	255	0.000685	0.000524	0.000161	715	83	0	0	8	0	3	1	1	1	0	0	0	1	14	0	0
0.983236	114	1	5	28	30	4560	3080	57.971839	31	29	35783.87891	24230.19531	7	7	36.403776	33.885656	2059.87418	53.111328	255	1836786721	1946025436	255	0.0007	0.000551	0.000149	163	103	0	0	7	0	2	1	1	1	0	0	0	2	10	0	0
0.225385	114	1	5	14	6	8928	320	84.300199	31	29	294287.5625	9477.117188	4	1	17.337307	44.953199	1580.598259	67.309867	255	2774429748	3051564098	255	0.001496	0.00048	0.001016	638	53	0	0	16	0	9	1	1	3	0	0	0	7	21	0	0
3e-06	120	3	6	2	0	264	0	333333.3215	60	0	352000000.0	0.0	0	0	0.003	0.0	0.0	0.0	0	0	0	0	0.0	0.0	0.0	132	0	0	0	8	0	3	3	3	3	0	0	0	3	8	0	0
0.765319	120	1	3	4	4	568	312	9.146513	31	29	4453.044922	2446.038818	0	0	220.681328	249.989328	312.081344	353.530531	0	0	0	0	0.0	0.0	0.0	142	78	0	0	13	0	3	1	1	2	0	0	0	5	9	0	0
1.198095	114	1	5	14	18	1684	10168	25.87441	31	29	10443.24609	64128.47266	3	5	92.130077	70.449765	8858.212353	7756.61681	255	2238620131	2265415610	255	0.00058	0.000448	0.000132	120	565	0	0	15	0	2	1	1	1	0	0	0	4	7	0	0
3e-06	120	3	6	2	0	264	0	333333.3215	60	0	352000000.0	0.0	0	0	0.003	0.0	0.0	0.0	0	0	0	0	0.0	0.0	0.0	132	0	0	0	8	0	3	3	3	3	0	0	0	3	8	0	0
1.116056	114	1	5	12	18	1580	10168	25.98436	31	29	10386.57617	68842.42969	3	5	101.428452	65.617057	10429.37257	8398.422486	255	147635826	2298219924	255	0.000754	0.000561	0.000193	132	565	0	0	4	0	3	1	1	1	0	0	0	1	9	0	0
1.052433	114	1	5	14	18	1684	10168	29.455556	31	29	11888.64258	73004.17188	3	5	80.926772	61.879118	9004.105236	7907.676096	255	4286365456	2137763467	255	0.000713	0.000484	0.000229	120	565	0	0	9	0	4	1	1	1	0	0	0	3	9	0	0
0.106364	114	1	5	84	86	4862	80646	1588.883504	31	29	361400.5	5995186.5	7	36	1.27759	1.245282	81.081091	78.233813	255	2658620860	2672247707	255	0.000648	0.000511	0.000137	58	938	0	0	12	0	2	1	1	1	0	0	0	5	4	0	0
3.422466	114	1	5	400	757	22460	964703	337.768143	31	29	52369.25781	2252011.25	32	329	8.576864	4.52643	3967.463271	2881.968713	255	1249199827	3398039678	255	0.000606	0.000481	0.000125	56	1274	0	0	7	0	7	2	1	2	0	0	0	3	10	0	0
0.02909	114	1	5	46	48	2854	31458	3196.974871	31	29	767824.0	8471090.0	7	17	0.638067	0.606617	36.679555	35.759142	255	2658617538	2658935484	255	0.000703	0.000567	0.000136	62	655	0	0	12	0	2	1	1	1	0	0	0	5	11	0	0
1.151439	114	1	5	14	18	1684	10168	26.922834	31	29	10866.40332	66726.94531	3	5	88.547541	67.702765	8839.705247	7756.978677	255	2271294302	2272246131	255	0.000621	0.000487	0.000134	120	565	0	0	6	0	3	1	1	1	0	0	0	1	6	0	0
0.551175	120	1	3	4	4	528	304	12.700141	31	29	5747.720703	3309.293701	0	0	61.336332	137.004328	86.735602	193.739953	0	0	0	0	0.0	0.0	0.0	132	76	0	0	13	0	3	1	1	2	0	0	0	5	9	0	0
0.378936	114	1	3	96	163	5904	197770	680.853772	31	29	123355.9219	4149661.25	10	71	3.9888	2.335167	849.266154	650.25834	255	507638776	2661300243	255	0.000619	0.000485	0.000134	62	1213	0	0	17	0	1	1	1	1	0	0	0	2	7	0	0
0.033032	114	1	5	122	126	7810	16572	7477.597467	31	29	1875999.0	3981835.75	30	32	0.270083	0.2598	16.578336	14.724219	255	1261714019	1262747157	255	0.00071	0.000553	0.000157	64	132	0	0	7	0	3	1	1	1	0	0	0	3	6	0	0
0.156689	114	1	5	46	48	2854	31458	593.5324	31	29	142549.8906	1572694.875	7	17	3.473622	3.322234	199.322132	192.125856	255	2918878887	769570986	255	0.000655	0.000533	0.000122	62	655	0	0	12	0	3	1	1	1	0	0	0	7	9	0	0
0.019802	114	1	5	38	40	2438	20194	3888.496038	31	29	959095.0	7954752.0	7	13	0.526568	0.492769	41.382144	41.482656	255	2838616562	689343804	255	0.000719	0.000582	0.000137	64	505	0	0	15	0	1	1	1	1	0	0	0	4	8	0	0
0.068026	114	1	5	78	80	4550	67380	2307.941123	31	29	528268.625	7825008.0	7	33	0.879065	0.853785	57.257735	56.488793	255	1107632012	3257511796	255	0.000704	0.000565	0.000139	58	842	0	0	11	0	3	1	1	1	0	0	0	4	14	0	0
0.009736	114	1	5	32	24	3728	5474	5649.137438	31	29	2967954.0	4310600.0	7	7	0.314065	0.393087	16.844446	0.64442	255	3227097671	1082008696	255	0.000706	0.00058	0.000126	117	228	0	0	4	0	7	1	1	1	0	0	0	1	10	0	0
0.004468	114	1	5	8	12	424	8824	4252.461925	31	29	664279.3125	14483438.0	1	4	0.593143	0.357182	35.972921	20.004403	255	3214690131	3221797160	255	0.000678	0.000535	0.000143	53	735	0	0	6	0	5	1	1	4	0	0	0	5	8	0	0
0.34305	114	1	5	28	28	5072	2976	160.326482	31	29	114059.1719	66929.01563	7	7	12.693555	12.687	807.329753	22.007027	255	3494427146	1352178594	255	0.000631	0.000497	0.000134	181	106	0	0	16	0	4	1	1	3	0	0	0	4	7	0	0
0.002638	120	1	3	4	4	536	304	2653.525334	31	29	1219105.375	691432.875	0	0	0.747333	0.511	1.046284	0.719127	0	0	0	0	0.0	0.0	0.0	134	76	0	0	11	0	3	1	1	2	0	0	0	4	9	0	0
0.010504	114	1	5	14	6	8928	320	1808.834749	31	29	6314547.0	203351.1094	4	1	0.808	1.977	48.280279	3.341086	255	1201718769	3359969757	255	0.00058	0.000468	0.000112	638	53	0	0	9	0	7	1	1	4	0	0	0	5	10	0	0
0.000959	120	1	3	2	2	130	162	3128.258517	31	29	542231.5	675703.8125	0	0	0.001	0.005	0.0	0.0	0	0	0	0	0.0	0.0	0.0	65	81	0	0	1	0	2	1	1	1	0	0	0	1	8	0	0
0.499955	114	1	5	52	42	37274	3380	186.016742	31	29	584980.625	52804.75391	18	8	9.796	12.181146	777.194069	24.926018	255	3098881223	3095689599	255	0.000645	0.000524	0.000121	717	80	0	0	14	0	3	2	1	1	0	0	0	10	11	0	0
0.003076	114	1	3	11	12	1168	740	7152.145862	32	29	2762028.75	1765929.875	3	4	0.3076	0.204091	16.104179	13.900745	255	901711375	901996952	255	0.000767	0.000636	0.000131	106	62	0	0	7	0	1	1	1	1	0	0	0	3	6	0	0
0.009519	114	1	5	18	21	1294	6596	3992.016133	31	29	1027839.125	5279546.5	5	4	0.542529	0.45035	0.0	39.264929	255	3137217328	3147870098	255	0.000621	0.000509	0.000112	72	314	0	0	8	0	1	1	1	1	0	0	0	4	8	0	0
5.238174	114	1	5	450	858	25264	1094788	249.514432	31	29	38498.91406	1670067.5	38	390	11.66561	6.111658	4755.229485	3441.777627	255	136528855	2287019882	255	0.000614	0.000478	0.000136	56	1276	0	0	8	0	3	2	1	2	0	0	0	5	8	0	0
1.013067	114	1	5	14	18	1684	10168	30.600148	31	29	12350.61426	75840.98438	3	5	77.899923	59.551706	8761.827558	7675.424494	255	889301011	3039817553	255	0.000844	0.000684	0.00016	120	565	0	0	7	0	3	1	1	1	0	0	0	1	11	0	0
8e-06	120	1	6	2	0	178	0	125000.0003	29	0	89000000.0	0.0	0	0	0.008	0.0	0.0	0.0	0	0	0	0	0.0	0.0	0.0	89	0	0	0	1	0	1	1	1	1	0	0	0	1	1	0	0
0.789839	114	1	5	52	54	2934	3742	132.93848	31	29	29150.24414	37202.51563	11	15	15.480353	14.89351	1409.909335	52.623937	255	629040142	2779553982	255	0.000611	0.00048	0.000131	56	69	0	0	16	0	2	1	1	1	0	0	0	4	21	0	0
0.017268	114	1	5	48	48	2974	30670	5501.505621	31	29	1349548.25	13913366.0	7	17	0.360277	0.356936	20.687613	20.420314	255	987633226	3133252996	255	0.000588	0.000487	0.000101	62	639	0	0	8	0	1	1	1	1	0	0	0	4	8	0	0
0.081715	114	1	5	52	54	2934	3740	1284.953761	31	29	281759.7813	359395.4375	11	15	1.591196	1.489208	156.531005	5.533802	255	1201715542	3353696452	255	0.002949	0.002782	0.000167	56	69	0	0	9	0	7	1	1	4	0	0	0	5	10	0	0
0.006522	114	1	5	24	26	2048	2410	7513.033001	31	29	2407850.5	2843299.75	6	7	0.267043	0.23884	15.982055	16.640239	255	1309298046	3459225810	255	0.000699	0.00054	0.000159	85	93	0	0	14	0	2	1	1	2	0	0	0	10	5	0	0
0.004582	120	1	3	4	4	568	320	1527.717166	31	29	743780.0	419031.0	0	0	1.166333	1.049	1.645202	1.469369	0	0	0	0	0.0	0.0	0.0	142	80	0	0	8	0	5	1	1	3	0	0	0	5	9	0	0
0.000988	120	1	3	2	2	146	178	3036.437382	31	29	591093.125	720647.8125	0	0	0.005	0.006	0.0	0.0	0	0	0	0	0.0	0.0	0.0	73	89	0	0	11	0	1	1	1	1	0	0	0	4	7	0	0
0.017861	114	1	5	48	50	2974	33374	5430.827145	31	29	1304742.25	14649572.0	7	18	0.373553	0.353367	21.140455	20.249066	255	3193018076	3193281960	255	0.000668	0.000539	0.000129	62	667	0	0	8	0	4	1	1	1	0	0	0	4	9	0	0
0.016667	114	1	5	38	40	2438	20194	4619.907855	31	29	1139497.25	9451011.0	7	13	0.441135	0.398769	25.377272	22.590042	255	1409038592	1409643768	255	0.00134	0.001103	0.000237	64	505	0	0	14	0	1	1	1	1	0	0	0	2	6	0	0
0.001009	120	1	3	2	2	130	162	2973.240834	31	29	515361.75	642220.0	0	0	0.011	0.001	0.0	0.0	0	0	0	0	0.0	0.0	0.0	65	81	0	0	6	0	3	1	1	1	0	0	0	5	11	0	0
0.001033	120	1	3	2	2	130	162	2904.162775	31	29	503388.2188	627299.1875	0	0	0.003	0.009	0.0	0.0	0	0	0	0	0.0	0.0	0.0	65	81	0	0	9	0	1	1	1	1	0	0	0	5	7	0	0
1.077922	114	1	5	12	18	1580	10168	26.903617	31	29	10754.02539	71277.88281	3	5	97.960548	63.290529	9576.802153	7727.807349	255	567635653	569437833	255	0.002114	0.001979	0.000135	132	565	0	0	11	0	2	1	1	1	0	0	0	4	11	0	0
0.00105	120	1	3	2	2	146	178	2857.142959	31	29	556190.5	678095.25	0	0	0.012	0.008	0.0	0.0	0	0	0	0	0.0	0.0	0.0	73	89	0	0	4	0	1	2	1	1	0	0	0	2	7	0	0
0.002832	114	1	5	6	8	320	1894	4590.395624	31	29	754237.3125	4683616.0	1	2	0.502	0.333143	27.955736	0.532735	255	1069302786	3218465583	255	0.000615	0.000494	0.000121	53	237	0	0	6	0	5	1	1	4	0	0	0	5	8	0	0
1.005693	114	1	5	12	18	1580	10168	28.835839	31	29	11526.38086	76397.07813	3	5	91.384815	59.126176	9530.156793	7675.160559	255	447635796	2594126224	255	0.000664	0.000543	0.000121	132	565	0	0	10	0	4	1	1	1	0	0	0	2	9	0	0
0.963309	114	1	5	122	126	7812	15762	256.407863	31	29	64344.87891	129860.7188	30	32	7.958215	7.702624	517.720362	511.365999	255	3258621237	3255467131	255	0.000613	0.000474	0.000139	64	125	0	0	15	0	3	1	1	1	0	0	0	2	8	0	0
0.001096	120	1	3	2	2	146	178	2737.226368	31	29	532846.75	649635.0625	0	0	0.004	0.008	0.0	0.0	0	0	0	0	0.0	0.0	0.0	73	89	0	0	10	0	3	1	1	1	0	0	0	1	6	0	0
0.151932	114	1	5	48	50	2974	33882	638.44351	31	29	153384.4063	1748413.75	7	18	3.226	3.079122	180.698503	178.197357	255	829301227	890504693	255	0.001265	0.001051	0.000214	62	678	0	0	12	0	3	1	1	1	0	0	0	3	10	0	0
0.16122	114	1	5	22	24	1920	4312	279.121698	31	29	90956.46094	205086.2188	6	6	7.660381	6.983087	483.199226	463.414361	255	3314422686	3314738376	255	0.000733	0.000598	0.000135	87	180	0	0	10	0	2	1	1	1	0	0	0	1	13	0	0
3.125801	114	1	5	230	236	24344	29452	148.761865	31	29	62035.9375	75060.4375	54	67	13.649786	13.355052	1241.735877	1228.284657	255	975115861	3120834280	255	0.000704	0.000579	0.000125	106	125	0	0	4	0	4	1	1	1	0	0	0	1	9	0	0
0.011907	114	1	5	34	36	2230	14994	5794.910511	31	29	1454606.5	9794575.0	7	11	0.351879	0.3236	22.591977	19.896469	255	3471291226	3471577771	255	0.000693	0.000574	0.000119	66	417	0	0	3	0	3	1	1	1	0	0	0	2	6	0	0
0.000954	120	1	3	2	2	130	162	3144.654127	31	29	545073.375	679245.3125	0	0	0.011	0.009	0.0	0.0	0	0	0	0	0.0	0.0	0.0	65	81	0	0	9	0	3	1	1	1	0	0	0	1	12	0	0
0.051301	114	1	5	52	40	37274	3276	1773.844607	31	29	5700941.5	498235.9063	18	8	0.998078	1.302436	65.640092	2.98514	255	2987099861	2988014582	255	0.00065	0.000499	0.000151	717	82	0	0	11	0	2	1	1	2	0	0	0	4	8	0	0
0.005593	120	1	3	4	4	568	320	1251.56446	31	29	609333.125	343286.25	0	0	1.524333	1.356	2.147955	1.913431	0	0	0	0	0.0	0.0	0.0	142	80	0	0	11	0	3	1	1	2	0	0	0	4	9	0	0
0.029881	114	1	5	48	50	2974	33882	3246.20991	31	29	779893.5625	8889930.0	7	18	0.628894	0.594898	38.265821	36.026914	255	1469040905	3625544596	255	0.000845	0.00072	0.000125	62	678	0	0	5	0	2	1	1	1	0	0	0	2	21	0	0
0.002924	114	1	5	6	8	320	1860	4445.964565	31	29	730506.1875	4454172.5	1	2	0.5148	0.348714	28.867906	0.561441	255	3347103212	3352224960	255	0.000609	0.000476	0.000133	53	233	0	0	9	0	7	1	1	4	0	0	0	5	10	0	0
1.078967	114	1	5	12	18	1580	10168	26.87756	31	29	10743.60938	71208.85156	3	5	98.053636	63.433473	9557.76722	7696.645825	255	529300797	2679904783	255	0.000753	0.000593	0.00016	132	565	0	0	3	0	3	1	1	1	0	0	0	2	10	0	0
0.001046	120	1	3	2	2	146	178	2868.068701	31	29	558317.375	680688.3125	0	0	0.011	0.005	0.0	0.0	0	0	0	0	0.0	0.0	0.0	73	89	0	0	10	0	2	1	1	1	0	0	0	2	11	0	0
0.004611	120	1	3	4	4	568	312	1518.108886	31	29	739102.125	405985.6875	0	0	1.205333	1.073667	1.693288	1.510617	0	0	0	0	0.0	0.0	0.0	142	78	0	0	16	0	4	1	1	3	0	0	0	4	7	0	0
0.089726	114	1	5	56	58	3390	41676	1259.389683	31	29	296903.9063	3651828.75	7	22	1.625018	1.56421	90.370578	89.400655	255	2931293496	2952750047	255	0.000724	0.000562	0.000162	61	719	0	0	11	0	2	1	1	1	0	0	0	4	6	0	0
1.006286	114	1	5	14	18	1684	10168	30.806351	31	29	12433.84082	76352.04688	3	5	77.379769	59.163941	8765.645224	7674.380682	255	2614686857	470547565	255	0.000681	0.000495	0.000186	120	565	0	0	12	0	3	1	1	1	0	0	0	2	12	0	0
0.299524	114	1	5	8	12	424	8824	63.43398	31	29	9909.055664	216049.4531	1	4	42.739715	27.176636	2549.27473	2009.097698	255	1515121064	2809573056	255	0.000715	0.000576	0.000139	53	735	0	0	10	0	3	1	1	1	0	0	0	1	14	0	0
0.001063	120	1	3	2	2	130	162	2822.201463	31	29	489181.5938	609595.5	0	0	0.012	0.011	0.0	0.0	0	0	0	0	0.0	0.0	0.0	65	81	0	0	15	0	4	1	1	1	0	0	0	2	7	0	0
0.01818	114	1	3	7	15	9464	780	1155.115533	30	32	3569637.0	320352.0313	0	0	2.8335	1.280286	138.369475	2.119281	255	1149717701	3291299419	255	0.0	0.0	0.0	1352	52	0	0	2	0	1	1	1	1	0	0	0	1	2	0	0
0.001038	120	1	3	2	2	146	178	2890.173445	31	29	562620.4375	685934.5	0	0	0.011	0.006	0.0	0.0	0	0	0	0	0.0	0.0	0.0	73	89	0	0	14	0	2	3	1	2	0	0	0	10	5	0	0
1.064111	114	1	5	12	18	1580	10168	27.252796	31	29	10893.60059	72202.99219	3	5	96.704453	62.561825	9940.7161	8006.397458	255	2353020876	2354041533	255	0.000743	0.000555	0.000188	132	565	0	0	17	0	4	1	1	1	0	0	0	2	9	0	0
0.001611	120	1	3	4	4	536	304	4345.127133	31	29	1996275.5	1132216.0	0	0	0.407333	0.195333	0.569693	0.271295	0	0	0	0	0.0	0.0	0.0	134	76	0	0	8	0	5	1	1	3	0	0	0	5	9	0	0
0.001045	120	1	3	2	2	130	162	2870.813285	31	29	497607.625	620095.6875	0	0	0.011	0.008	0.0	0.0	0	0	0	0	0.0	0.0	0.0	65	81	0	0	7	0	3	1	1	1	0	0	0	3	6	0	0
0.268649	114	1	5	84	86	4862	80646	629.073596	31	29	143086.3281	2373625.0	7	36	3.231735	3.154035	180.679098	180.077044	255	769301425	863669107	255	0.00071	0.00055	0.00016	58	938	0	0	12	0	2	1	1	1	0	0	0	3	8	0	0
1.046334	114	1	5	14	18	1684	10168	29.62725	31	29	11957.94043	73429.70313	3	5	80.459385	61.514941	8959.952605	7845.160317	255	27635641	29150140	255	0.000901	0.00057	0.000331	120	565	0	0	8	0	1	1	1	1	0	0	0	4	11	0	0
0.00178	120	1	3	4	4	528	304	3932.58416	31	29	1779775.25	1024719.063	0	0	0.447333	0.239333	0.624846	0.329277	0	0	0	0	0.0	0.0	0.0	132	76	0	0	16	0	4	1	1	3	0	0	0	4	7	0	0
0.035221	114	1	5	34	36	2230	14994	1959.058557	31	29	491752.0938	3311206.5	7	11	1.055879	0.990914	65.765656	60.967778	255	2931290769	2931537484	255	0.000777	0.000535	0.000242	66	417	0	0	11	0	2	1	1	2	0	0	0	4	8	0	0
0.023776	114	1	5	52	54	2934	3742	4416.217967	31	29	968371.4375	1235868.125	11	15	0.459882	0.43934	30.88955	0.789938	255	1069301688	1070284854	255	0.000621	0.000487	0.000134	56	69	0	0	6	0	5	1	1	4	0	0	0	5	8	0	0
5.819302	114	1	5	442	858	24848	1094788	223.222645	31	29	34082.4375	1503290.875	38	390	13.19498	6.789736	5177.591836	3714.108972	255	136529754	2287552434	255	0.000622	0.000495	0.000127	56	1276	0	0	8	0	3	2	1	2	0	0	0	5	8	0	0
0.020691	114	1	5	52	42	37408	3380	4494.70786	31	29	14185491.0	1275917.125	18	8	0.398431	0.491073	21.903419	0.828021	255	3793023138	1648642472	255	0.000679	0.000552	0.000127	719	80	0	0	17	0	3	1	1	1	0	0	0	7	7	0	0
0.482686	114	1	5	52	42	37262	3380	192.671835	31	29	605710.5	54693.94141	18	8	9.457294	11.759439	771.004043	29.840609	255	2794692913	650372160	255	0.000687	0.000545	0.000142	717	80	0	0	14	0	4	2	1	2	0	0	0	10	9	0	0
0.00525	114	1	5	18	18	4040	2456	6666.666757	31	29	5814857.0	3535238.25	7	7	0.290235	0.276647	13.993671	0.345586	255	1289039838	1292204806	255	0.000675	0.000541	0.000134	224	136	0	0	8	0	5	1	1	3	0	0	0	5	9	0	0
0.001014	120	1	3	2	2	146	178	2958.579772	31	29	575936.875	702169.625	0	0	0.011	0.008	0.0	0.0	0	0	0	0	0.0	0.0	0.0	73	89	0	0	17	0	4	1	1	1	0	0	0	7	8	0	0
0.465848	114	1	5	52	40	37262	3276	195.342687	31	29	627603.875	54867.68359	18	8	9.127157	11.931333	774.668451	30.477281	255	3198620777	1050031288	255	0.000645	0.000521	0.000124	717	82	0	0	9	0	1	1	1	1	0	0	0	1	4	0	0
1.708467	114	1	5	28	30	5072	3080	33.363243	31	29	22902.40234	13944.66504	7	7	63.264151	58.892	3868.858015	102.045453	255	2016785901	202926496	255	0.000747	0.000594	0.000153	181	103	0	0	5	0	3	1	1	1	0	0	0	1	10	0	0
0.000969	120	1	3	2	2	130	162	3095.975277	31	29	536635.6875	668730.6875	0	0	0.011	0.006	0.0	0.0	0	0	0	0	0.0	0.0	0.0	65	81	0	0	8	0	3	2	1	1	0	0	0	2	11	0	0
1.234093	114	1	5	28	30	5072	3080	46.187769	31	29	31705.87695	19304.86719	7	7	45.695371	42.534309	2840.634096	75.405922	255	2258884634	723652325	255	0.001435	0.000596	0.000839	181	103	0	0	13	0	4	1	1	1	0	0	0	2	9	0	0
0.024171	114	1	5	48	50	2974	33882	4013.07346	31	29	964130.5625	10990029.0	7	18	0.507362	0.482163	31.620014	29.98713	255	3554432246	3568988565	255	0.000675	0.000541	0.000134	62	678	0	0	14	0	5	1	1	1	0	0	0	2	9	0	0
1.028659	114	1	5	12	18	1580	10168	28.192045	31	29	11269.04102	74691.42188	3	5	93.481818	60.477352	9530.871896	7675.851811	255	867634696	3018251745	255	0.000689	0.000539	0.00015	132	565	0	0	10	0	1	1	1	1	0	0	0	3	7	0	0
0.003916	114	1	5	14	6	8928	320	4851.889663	31	29	16937692.0	545454.5625	4	1	0.301231	0.5874	17.342958	0.990164	255	1069304524	1080974822	255	0.000673	0.000521	0.000152	638	53	0	0	6	0	5	1	1	4	0	0	0	5	8	0	0
0.372946	114	1	3	10	10	994	8896	50.945714	31	29	19198.49023	171756.7656	2	4	41.438444	41.250222	3560.683689	3550.009466	255	3672444672	1550975608	255	0.000774	0.00064	0.000134	99	890	0	0	12	0	1	1	1	1	0	0	0	2	6	0	0
0.001075	120	1	3	2	2	146	178	2790.69758	31	29	543255.8125	662325.5625	0	0	0.012	0.008	0.0	0.0	0	0	0	0	0.0	0.0	0.0	73	89	0	0	10	0	4	1	1	1	0	0	0	3	14	0	0
0.015966	114	1	5	38	40	2438	20194	4822.74833	31	29	1189527.75	9865965.0	7	13	0.422703	0.39359	26.055579	25.740159	255	3618618427	1469356893	255	0.000741	0.000604	0.000137	64	505	0	0	5	0	2	1	1	1	0	0	0	2	8	0	0
0.738437	114	1	5	28	30	4560	3080	77.190065	31	29	47646.58203	32262.73828	7	7	27.336111	25.445172	1506.59756	37.958082	255	289301953	3026890497	255	0.000649	0.000523	0.000126	163	103	0	0	12	0	2	1	1	1	0	0	0	3	9	0	0
3e-06	120	1	6	2	0	178	0	333333.3215	29	0	237333328.0	0.0	0	0	0.003	0.0	0.0	0.0	0	0	0	0	0.0	0.0	0.0	89	0	0	0	1	0	1	1	1	1	0	0	0	1	1	0	0
0.000986	120	3	3	2	2	146	178	3042.596172	31	29	592292.0625	722109.5	0	0	0.01	0.005	0.0	0.0	0	0	0	0	0.0	0.0	0.0	73	89	0	0	1	0	5	2	1	1	0	0	0	2	1	0	0
0.540444	114	1	5	14	6	8928	320	35.156278	31	29	122728.7188	3952.305664	4	1	41.572614	107.971797	3494.558264	142.658047	255	1515122059	940778399	255	0.000567	0.000447	0.00012	638	53	0	0	10	0	4	1	1	2	0	0	0	4	14	0	0
0.001035	120	1	3	2	2	146	178	2898.550823	31	29	564251.25	687922.75	0	0	0.001	0.006	0.0	0.0	0	0	0	0	0.0	0.0	0.0	73	89	0	0	14	0	3	3	1	1	0	0	0	10	12	0	0
0.003166	114	1	3	8	10	890	8896	5369.551666	31	29	1968414.5	20232470.0	2	4	0.452286	0.258778	28.167071	17.588763	255	4148250155	4149302535	255	0.000627	0.00049	0.000137	111	890	0	0	11	0	2	1	1	1	0	0	0	3	8	0	0
0.001041	120	1	3	2	2	146	178	2881.844351	31	29	560999.0625	683957.75	0	0	0.012	0.008	0.0	0.0	0	0	0	0	0.0	0.0	0.0	73	89	0	0	8	0	1	2	1	1	0	0	0	3	8	0	0
0.001043	120	1	3	2	2	146	178	2876.318242	31	29	559923.3125	682646.1875	0	0	0.012	0.008	0.0	0.0	0	0	0	0	0.0	0.0	0.0	73	89	0	0	4	0	1	1	1	1	0	0	0	1	9	0	0
14.341997	114	1	5	614	1176	34234	1507826	124.738555	31	29	19065.12695	840353.8125	51	536	23.395817	12.205542	9632.723552	6941.322827	255	1139240485	3289374944	255	0.000613	0.000479	0.000134	56	1282	0	0	13	0	1	1	1	1	0	0	0	2	8	0	0
0.001157	120	1	3	2	2	146	178	2592.91279	31	29	504753.6875	615384.625	0	0	0.012	0.011	0.0	0.0	0	0	0	0	0.0	0.0	0.0	73	89	0	0	16	0	4	1	1	1	0	0	0	3	12	0	0
0.031918	114	1	5	48	50	2974	33882	3039.037493	31	29	730120.9375	8322576.5	7	18	0.67234	0.639612	44.493927	42.322987	255	2251136605	2256844001	255	0.000721	0.000575	0.000146	62	678	0	0	12	0	2	1	1	1	0	0	0	1	21	0	0
0.004853	114	1	5	18	18	4040	2456	7212.033893	31	29	6290542.0	3824438.5	7	7	0.266824	0.256176	13.138407	0.331107	255	1407636831	3560438917	255	0.000646	0.00049	0.000156	224	136	0	0	17	0	5	1	1	4	0	0	0	7	8	0	0
0.027885	114	1	5	48	46	2958	31354	3335.126497	31	29	831127.875	8799857.0	7	17	0.586319	0.606022	47.735819	43.931561	255	3518878457	1369602142	255	0.000782	0.000603	0.000179	62	682	0	0	14	0	2	1	1	1	0	0	0	10	8	0	0
1.227751	114	1	5	205	363	11878	457062	461.820021	31	29	77025.39063	2970002.75	19	155	6.016706	3.390141	335.229775	253.694988	255	3248253368	1116097016	255	0.000701	0.000516	0.000185	58	1259	0	0	16	0	2	2	1	2	0	0	0	3	12	0	0
0.014959	114	1	5	36	42	2334	20298	5147.402884	31	29	1213984.875	10596965.0	7	13	0.417857	0.349707	22.728047	21.756036	255	2069035752	4218943971	255	0.000756	0.00061	0.000146	65	483	0	0	16	0	3	1	1	3	0	0	0	3	13	0	0
0.313565	114	1	5	14	6	8928	320	60.5935	31	29	211528.7188	6811.984863	4	1	24.120385	62.575602	1999.574281	81.42975	255	1222866386	3889321258	255	0.000671	0.000553	0.000118	638	53	0	0	11	0	4	1	1	2	0	0	0	2	12	0	0
0.027952	114	1	5	66	68	3926	57982	4758.156755	31	29	1106754.375	16350887.0	7	27	0.4248	0.40891	0.0	21.762803	255	1767635814	1788328107	255	0.000704	0.000551	0.000153	59	853	0	0	17	0	5	1	1	4	0	0	0	7	8	0	0
0.225478	114	1	5	8	12	424	8824	84.26543	31	29	13163.14746	286999.1875	1	4	32.160571	20.446273	2182.83806	1736.702314	255	3334690849	3443271269	255	0.000764	0.000565	0.000199	53	735	0	0	14	0	2	1	1	2	0	0	0	10	8	0	0
0.01466	114	1	5	38	42	2438	20298	5388.813145	31	29	1295498.0	10813097.0	7	13	0.386297	0.329756	20.812248	18.498568	255	4094423092	1949346514	255	0.001283	0.001128	0.000155	64	483	0	0	10	0	2	1	1	1	0	0	0	3	21	0	0
0.000979	120	1	3	2	2	146	178	3064.351366	31	29	596527.0625	727272.75	0	0	0.005	0.003	0.0	0.0	0	0	0	0	0.0	0.0	0.0	73	89	0	0	11	0	4	1	1	1	0	0	0	3	12	0	0
0.124761	114	1	5	66	68	3926	57982	1066.038263	31	29	247962.1094	3663324.25	7	27	1.914123	1.853911	100.721842	99.425251	255	1107635350	3294200190	255	0.000682	0.000545	0.000137	59	853	0	0	11	0	4	1	1	1	0	0	0	2	8	0	0
0.026225	114	1	5	48	50	2974	33882	3698.760637	31	29	888617.6875	10129266.0	7	18	0.55066	0.525122	35.340493	34.159493	255	1949039855	1958181935	255	0.000639	0.000489	0.00015	62	678	0	0	10	0	2	1	1	1	0	0	0	3	8	0	0
0.007322	114	1	5	22	24	1920	4312	6145.861892	31	29	2002731.5	4515706.0	6	6	0.331	0.293304	22.645304	16.212317	255	3154684610	1009653153	255	0.000709	0.000565	0.000144	87	180	0	0	3	0	2	1	1	1	0	0	0	2	9	0	0
0.152853	114	1	5	66	68	3926	57982	870.117057	31	29	202390.5313	2990062.5	7	27	2.346723	2.27291	120.432602	118.681657	255	1287634568	3575608882	255	0.000748	0.000564	0.000184	59	853	0	0	8	0	3	1	1	2	0	0	0	2	7	0	0
0.00104	120	1	3	2	2	146	178	2884.615377	31	29	561538.4375	684615.375	0	0	0.012	0.008	0.0	0.0	0	0	0	0	0.0	0.0	0.0	73	89	0	0	10	0	1	1	1	1	0	0	0	3	11	0	0
1.633594	114	1	5	98	156	6042	175382	154.873239	31	29	29290.01953	853372.375	11	60	16.838145	10.532213	3541.40394	2804.371408	255	3248254250	1126536711	255	0.001225	0.001094	0.000131	62	1124	0	0	16	0	2	2	1	2	0	0	0	3	12	0	0
0.059869	114	1	5	84	86	4862	80646	2822.829901	31	29	642068.5	10651122.0	7	36	0.717361	0.697624	0.0	40.82783	255	1369300614	1386381913	255	0.000724	0.000568	0.000156	58	938	0	0	14	0	4	1	1	2	0	0	0	10	9	0	0
0.22201	114	1	5	78	80	4550	67380	707.175348	31	29	161866.5781	2397657.75	7	33	2.878805	2.802836	172.234474	168.434169	255	1167631507	1167925675	255	0.000709	0.000574	0.000135	58	842	0	0	10	0	4	1	1	1	0	0	0	4	8	0	0
6.988985	114	1	5	654	1278	36450	1641360	276.291905	31	29	41659.83984	1877326.625	55	583	10.702386	5.472599	4801.710011	3433.140968	255	2281912563	139967531	255	0.000592	0.000472	0.00012	56	1284	0	0	8	0	2	1	1	1	0	0	0	3	8	0	0
0.001079	120	1	3	2	2	146	178	2780.352305	31	29	541241.9375	659870.25	0	0	0.011	0.008	0.0	0.0	0	0	0	0	0.0	0.0	0.0	73	89	0	0	12	0	4	1	1	1	0	0	0	2	9	0	0
4e-06	120	1	6	2	0	130	0	250000.0006	31	0	130000000.0	0.0	0	0	0.004	0.0	0.0	0.0	0	0	0	0	0.0	0.0	0.0	65	0	0	0	17	0	1	1	1	1	0	0	0	2	9	0	0
0.004772	120	1	3	4	4	568	312	1466.890188	31	29	714165.9375	392288.3438	0	0	1.241667	1.098333	1.74679	1.547622	0	0	0	0	0.0	0.0	0.0	142	78	0	0	16	0	3	1	1	3	0	0	0	3	13	0	0
1.040797	114	1	5	14	18	1684	10168	29.784867	31	29	12021.55664	73820.35156	3	5	80.030844	61.192529	8770.793881	7680.398213	255	747634910	2898228729	255	0.000668	0.000519	0.000149	120	565	0	0	11	0	1	1	1	1	0	0	0	2	9	0	0
0.000971	120	1	3	2	2	130	162	3089.598348	31	29	535530.375	667353.25	0	0	0.007	0.011	0.0	0.0	0	0	0	0	0.0	0.0	0.0	65	81	0	0	14	0	5	3	1	1	0	0	0	10	8	0	0
0.001043	120	1	3	2	2	146	178	2876.318242	31	29	559923.3125	682646.1875	0	0	0.002	0.005	0.0	0.0	0	0	0	0	0.0	0.0	0.0	73	89	0	0	7	0	2	2	1	1	0	0	0	3	10	0	0
0.001814	120	1	3	4	4	528	304	3858.8755	31	29	1746416.75	1005512.688	0	0	0.457	0.237667	0.639931	0.326921	0	0	0	0	0.0	0.0	0.0	132	76	0	0	16	0	3	1	1	3	0	0	0	3	13	0	0
2.869731	114	1	5	52	54	2934	3742	36.588796	31	29	8023.051758	10239.28711	11	15	56.262725	54.135434	4377.892596	125.700031	255	1635117843	4125319263	255	0.000727	0.000547	0.00018	56	69	0	0	14	0	3	1	1	2	0	0	0	3	11	0	0
0.046294	114	1	5	6	8	320	1916	280.813928	31	29	46139.88672	289799.9688	1	2	9.194	6.536714	640.501023	15.707095	255	3334689864	3350280542	255	0.000662	0.000532	0.00013	53	240	0	0	14	0	2	1	1	2	0	0	0	10	8	0	0
0.002087	114	1	5	6	2	1782	104	3354.096695	29	31	5692381.0	199329.1719	0	0	0.4174	0.007	0.531921	0.0	255	1917617694	3788254089	0	0.0	0.0	0.0	297	52	0	0	2	0	1	1	1	1	0	0	0	1	3	0	0
0.000987	120	1	3	2	2	130	162	3039.513836	31	29	526849.0625	656535.0	0	0	0.012	0.003	0.0	0.0	0	0	0	0	0.0	0.0	0.0	65	81	0	0	8	0	1	2	1	1	0	0	0	3	7	0	0
0.237098	114	1	5	78	80	4550	67380	662.173465	31	29	151566.0156	2245080.25	7	33	3.075143	2.99419	179.676664	178.027481	255	1287631515	3437475814	255	0.000674	0.00055	0.000124	58	842	0	0	8	0	3	1	1	2	0	0	0	2	7	0	0
0.001592	120	1	3	4	4	528	304	4396.984883	31	29	1989949.75	1145728.625	0	0	0.407333	0.208667	0.568986	0.291563	0	0	0	0	0.0	0.0	0.0	132	76	0	0	12	0	3	1	1	2	0	0	0	7	8	0	0
0.004967	114	1	5	18	18	4552	2456	7046.507131	31	29	6925710.0	3736662.0	7	7	0.273353	0.260412	13.4761	0.338037	255	1889040322	4041871522	255	0.000669	0.000536	0.000133	253	136	0	0	20	0	2	1	1	2	0	0	0	2	10	0	0
0.001151	120	1	3	2	2	146	178	2606.429117	31	29	507384.875	618592.5	0	0	0.012	0.008	0.0	0.0	0	0	0	0	0.0	0.0	0.0	73	89	0	0	7	0	1	2	1	1	0	0	0	3	12	0	0
0.031868	114	1	5	48	50	2974	33882	3043.805738	31	29	731266.5	8335634.5	7	18	0.671213	0.629694	39.042775	38.138159	255	2069039032	2078403505	255	0.001175	0.001009	0.000166	62	678	0	0	20	0	2	1	1	2	0	0	0	2	10	0	0
1.006919	114	1	5	14	18	1684	10168	30.786984	31	29	12426.02441	76304.04688	3	5	77.428849	59.197353	8765.944054	7676.141253	255	1402864047	3549268151	255	0.000668	0.000562	0.000106	120	565	0	0	19	0	2	1	1	1	0	0	0	3	7	0	0
0.001011	120	1	3	2	2	146	178	2967.359007	31	29	577645.875	704253.1875	0	0	0.001	0.009	0.0	0.0	0	0	0	0	0.0	0.0	0.0	73	89	0	0	7	0	4	1	1	1	0	0	0	1	12	0	0
0.001027	120	1	3	2	2	130	162	2921.129446	31	29	506329.0938	630963.9375	0	0	0.006	0.01	0.0	0.0	0	0	0	0	0.0	0.0	0.0	65	81	0	0	16	0	5	1	1	2	0	0	0	6	19	0	0
0.000931	120	1	3	2	2	146	178	3222.341611	31	29	627282.5	764769.0625	0	0	0.002	0.007	0.0	0.0	0	0	0	0	0.0	0.0	0.0	73	89	0	0	12	0	6	3	1	2	0	0	0	4	17	0	0
0.126165	120	1	3	4	4	528	304	55.482898	31	29	25109.97461	14457.25781	0	0	36.709668	20.356666	51.903996	28.776652	0	0	0	0	0.0	0.0	0.0	132	76	0	0	17	0	8	1	1	7	0	0	0	12	18	0	0
0.00287	114	1	5	6	8	320	1916	4529.616776	31	29	744250.875	4674564.5	1	2	0.5088	0.335714	28.149209	0.542711	255	1569956549	3723426468	255	0.000646	0.000514	0.000132	53	240	0	0	8	0	8	1	1	5	0	0	0	7	15	0	0
0.001034	120	1	3	2	2	132	164	2901.354085	31	29	510638.3125	634429.4375	0	0	0.011	0.001	0.0	0.0	0	0	0	0	0.0	0.0	0.0	66	82	0	0	32	0	9	2	1	8	0	0	0	12	12	0	0
0.019281	114	1	5	38	40	2438	20194	3993.568819	31	29	985011.125	8169701.0	7	13	0.511432	0.481205	33.063878	31.227406	255	3851448193	3851726973	255	0.000625	0.000503	0.000122	64	505	0	0	23	0	2	1	1	2	0	0	0	10	6	0	0
0.033797	114	1	5	122	126	7820	15676	7308.341063	31	29	1835902.625	3681273.5	30	32	0.27624	0.266488	17.322176	15.601364	255	3139197412	3144392991	255	0.00063	0.000481	0.000149	64	124	0	0	11	0	4	1	1	2	0	0	0	5	12	0	0
0.000932	120	1	3	2	2	146	178	3218.884136	31	29	626609.4375	763948.5	0	0	0.007	0.002	0.0	0.0	0	0	0	0	0.0	0.0	0.0	73	89	0	0	8	0	2	1	1	1	0	0	0	1	13	0	0
0.018015	114	1	5	16	18	1540	1644	1831.806918	31	29	641243.4375	689647.5625	4	4	1.179933	1.032588	71.07892	2.14234	255	4265673651	2124849018	255	0.000587	0.000453	0.000134	96	91	0	0	16	0	7	4	1	4	0	0	0	9	13	0	0
0.046519	114	1	5	6	8	320	1894	279.455706	31	29	45916.72266	285130.8125	1	2	9.238	6.577571	644.462398	15.774644	255	246981036	252315164	255	0.000603	0.000472	0.000131	53	237	0	0	16	0	2	1	1	2	0	0	0	6	15	0	0
0.002589	120	1	3	4	4	528	304	2703.7467	31	29	1223638.5	704519.125	0	0	0.462333	0.506333	0.64606	0.704749	0	0	0	0	0.0	0.0	0.0	132	76	0	0	8	0	3	1	1	3	0	0	0	3	15	0	0
0.000991	120	1	3	2	2	146	178	3027.245271	31	29	589303.75	718466.1875	0	0	0.009	0.006	0.0	0.0	0	0	0	0	0.0	0.0	0.0	73	89	0	0	9	0	4	1	1	1	0	0	0	5	10	0	0
0.122656	114	1	5	66	68	3926	57982	1084.333397	31	29	252217.5781	3726193.5	7	27	1.882077	1.820702	98.360008	97.508108	255	3479536028	3517917402	255	0.000819	0.000665	0.000154	59	853	0	0	18	0	3	1	1	2	0	0	0	4	10	0	0
0.002395	120	1	3	2	2	146	178	1252.609564	31	29	243841.3281	297286.0	0	0	0.008	0.004	0.0	0.0	0	0	0	0	0.0	0.0	0.0	73	89	0	0	12	0	6	3	1	2	0	0	0	4	17	0	0
0.018096	114	1	5	16	18	1540	1644	1823.607431	31	29	638373.125	686560.5625	4	4	1.185333	1.037588	72.116239	1.997459	255	4265675486	4271323894	255	0.000577	0.00045	0.000127	96	91	0	0	16	0	7	4	1	4	0	0	0	9	13	0	0
0.001905	120	1	3	4	4	528	304	3674.540772	31	29	1662992.125	957480.3125	0	0	0.442333	0.282333	0.617777	0.390087	0	0	0	0	0.0	0.0	0.0	132	76	0	0	23	0	6	1	1	4	0	0	0	10	14	0	0
0.040317	114	1	5	122	126	7812	15762	6126.448059	31	29	1537416.0	3102810.25	30	32	0.329669	0.317848	22.627085	0.515476	255	2516562311	367982665	255	0.000753	0.000582	0.000171	64	125	0	0	13	0	4	1	1	1	0	0	0	2	12	0	0
0.004737	120	1	3	4	4	568	312	1477.728526	31	29	719442.6875	395186.8438	0	0	1.231667	1.082333	1.731233	1.520044	0	0	0	0	0.0	0.0	0.0	142	78	0	0	13	0	4	2	1	2	0	0	0	7	10	0	0
0.240318	120	1	3	4	4	568	312	29.128072	31	29	14181.20996	7789.678711	0	0	70.33	74.976	99.448203	106.02925	0	0	0	0	0.0	0.0	0.0	142	78	0	0	7	0	4	1	1	2	0	0	0	3	13	0	0
0.000962	120	1	3	2	2	146	178	3118.503148	31	29	607068.625	740124.75	0	0	0.001	0.007	0.0	0.0	0	0	0	0	0.0	0.0	0.0	73	89	0	0	12	0	2	2	1	1	0	0	0	3	10	0	0
0.001102	120	1	3	2	2	146	178	2722.323026	31	29	529945.5625	646098.0	0	0	0.012	0.008	0.0	0.0	0	0	0	0	0.0	0.0	0.0	73	89	0	0	10	0	5	1	1	1	0	0	0	6	12	0	0
0.02763	114	1	5	16	18	1540	1644	1194.353987	31	29	418096.2813	449656.1875	4	4	1.8184	1.597765	114.561145	3.127102	255	2178190401	40264950	255	0.000576	0.00046	0.000116	96	91	0	0	17	0	8	4	1	7	0	0	0	12	18	0	0
0.036075	120	1	3	4	4	528	304	194.040196	31	29	87817.04688	50561.33203	0	0	6.671667	7.711	9.427384	10.898637	0	0	0	0	0.0	0.0	0.0	132	76	0	0	12	0	6	1	1	2	0	0	0	2	14	0	0
0.101217	114	1	5	22	24	1920	4312	444.58934	31	29	144876.8438	326664.5	6	6	4.802572	4.375913	418.810666	400.42487	255	66978140	67276148	255	0.000683	0.00056	0.000123	87	180	0	0	9	0	1	1	1	1	0	0	0	4	4	0	0
5e-06	120	1	6	2	0	250	0	200000.0051	254	0	200000000.0	0.0	0	0	0.005	0.0	0.0	0.0	0	0	0	0	0.0	0.0	0.0	125	0	0	0	16	2	9	9	1	9	0	0	0	9	15	0	0
0.155108	120	1	3	4	4	528	304	45.129844	31	29	20424.47852	11759.54785	0	0	30.012334	29.335	42.430414	41.473227	0	0	0	0	0.0	0.0	0.0	132	76	0	0	10	0	1	1	1	1	0	0	0	1	6	0	0
0.375445	114	1	5	10	6	552	268	39.952589	254	252	10590.09961	4773.002441	2	1	41.716111	52.769	2070.896462	95.578023	255	1315401094	3503725363	255	0.12597	0.072598	0.053372	55	45	0	0	8	1	2	2	1	2	0	0	0	2	8	0	0
1.005717	114	1	5	12	18	1580	10168	28.835148	31	29	11526.10449	76395.24219	3	5	91.39027	59.126943	9530.329518	7674.286227	255	4079537015	1931029094	255	0.000678	0.000554	0.000124	132	565	0	0	10	0	1	1	1	1	0	0	0	2	4	0	0
0.351436	120	1	3	4	4	568	312	19.918279	31	29	9697.356445	5326.716797	0	0	88.684	93.706	125.406094	132.508281	0	0	0	0	0.0	0.0	0.0	142	78	0	0	7	0	3	1	1	2	0	0	0	2	12	0	0
14.894038	114	1	5	686	1278	38114	1641360	131.797701	31	29	20442.54102	880930.1875	55	583	21.74264	11.662946	9839.099163	7216.722563	255	1416002459	1419269033	255	0.000592	0.000452	0.00014	56	1284	0	0	23	0	4	3	1	3	0	0	0	10	11	0	0
6e-06	120	1	6	2	0	1706	0	166666.6608	254	0	1137333248.0	0.0	0	0	0.006	0.0	0.0	0.0	0	0	0	0	0.0	0.0	0.0	853	0	0	0	16	2	9	9	1	9	0	0	0	9	15	0	0
0.01964	114	1	5	16	18	1540	1644	1680.244353	31	29	588187.375	632586.5625	4	4	1.2866	1.129118	78.587813	2.242613	255	1435646192	3589770057	255	0.000567	0.000441	0.000126	96	91	0	0	32	0	9	6	1	8	0	0	0	12	12	0	0
0.052513	114	1	3	70	68	4134	56356	2608.87782	31	29	620798.6875	8459315.0	7	29	0.761058	0.770746	53.843391	54.454827	255	988025372	988301721	255	0.000675	0.000553	0.000122	59	829	0	0	11	0	1	1	1	1	0	0	0	2	7	0	0
0.114999	114	1	5	78	80	4550	67380	1365.229219	31	29	312489.6563	4628770.5	7	33	1.489286	1.448	86.168376	84.912193	255	2049950978	4195632704	255	0.000757	0.000596	0.000161	58	842	0	0	12	0	2	1	1	1	0	0	0	4	4	0	0
1.126053	114	1	5	14	18	1684	10168	27.529788	31	29	11111.37793	68231.25	3	5	86.588767	66.199118	8827.523466	7730.331225	255	1914465506	1915534452	255	0.000803	0.000664	0.000139	120	565	0	0	16	0	5	1	1	2	0	0	0	6	19	0	0
0.652287	120	1	3	4	4	568	312	10.731472	31	29	5224.693848	2869.902344	0	0	212.331672	101.995664	300.273125	144.229516	0	0	0	0	0.0	0.0	0.0	142	78	0	0	17	0	8	1	1	7	0	0	0	12	18	0	0
0.144511	114	1	5	22	24	1920	4312	311.394982	31	29	101473.2422	228799.1875	6	6	6.864524	6.258217	457.530606	437.645879	255	158578424	2304229003	255	0.000711	0.000568	0.000143	87	180	0	0	5	0	3	2	1	1	0	0	0	5	11	0	0
0.005301	120	1	3	4	4	568	312	1320.505544	31	29	642897.5625	353140.9063	0	0	1.131	1.296333	1.588871	1.829049	0	0	0	0	0.0	0.0	0.0	142	78	0	0	9	0	3	1	1	3	0	0	0	5	8	0	0
0.019694	114	1	5	16	18	1540	1644	1675.637209	31	29	586574.5625	630852.0	4	4	1.292067	1.131647	79.317593	2.173099	255	1435647113	1440735975	255	0.00058	0.000451	0.000129	96	91	0	0	32	0	9	6	1	8	0	0	0	12	12	0	0
1.049019	114	1	5	14	18	1684	10168	29.55142	31	29	11927.33398	73241.76563	3	5	80.668079	61.677649	9005.83841	7883.840874	255	1629956159	1631022475	255	0.000677	0.000495	0.000182	120	565	0	0	18	0	3	1	1	1	0	0	0	6	7	0	0
0.05691	114	1	5	48	50	2974	33374	1704.445594	31	29	409488.6563	4597715.5	7	18	1.204574	1.172875	83.712797	76.327885	255	1828024993	3973715400	255	0.00072	0.000604	0.000116	62	667	0	0	8	0	3	1	1	1	0	0	0	4	10	0	0
0.054106	114	1	5	48	50	2974	33374	1792.777114	31	29	430710.0938	4835988.5	7	18	1.143702	1.092673	72.672238	70.737424	255	1700278775	3850139128	255	0.000702	0.000554	0.000148	62	667	0	0	13	0	7	1	1	1	0	0	0	2	13	0	0
0.0545	114	1	5	52	42	37262	3380	1706.422059	31	29	5364550.5	484403.6875	18	8	1.061726	1.317659	73.161946	3.174262	255	126980814	2277488914	255	0.000597	0.000472	0.000125	717	80	0	0	9	0	1	1	1	1	0	0	0	4	3	0	0
1.010012	114	1	5	12	18	1580	10168	28.712529	31	29	11477.09082	76070.38281	3	4	91.785094	59.380233	9531.643873	7676.514122	255	4271451854	2127126060	255	0.000719	0.000544	0.000175	132	565	0	0	16	0	2	1	1	1	0	0	0	3	11	0	0
0.001598	120	1	3	4	4	528	304	4380.475747	31	29	1982478.125	1141426.875	0	0	0.407667	0.205333	0.568043	0.286849	0	0	0	0	0.0	0.0	0.0	132	76	0	0	9	0	3	1	1	3	0	0	0	5	8	0	0
1.00585	114	1	5	12	18	1580	10168	28.831338	31	29	11524.58203	76385.14844	3	5	91.409276	59.133709	9530.427993	7675.175928	255	2805222929	2802066955	255	0.000729	0.000572	0.000157	132	565	0	0	4	0	1	1	1	1	0	0	0	1	13	0	0
0.001054	120	1	3	2	2	130	162	2846.299829	31	29	493358.625	614800.75	0	0	0.011	0.007	0.0	0.0	0	0	0	0	0.0	0.0	0.0	65	81	0	0	12	0	2	1	1	1	0	0	0	5	7	0	0
0.00995	114	1	5	36	38	2334	16920	7336.683519	31	29	1825125.625	13246231.0	7	12	0.275	0.253189	0.0	15.818375	255	2407858837	2423182861	255	0.000747	0.000578	0.000169	65	445	0	0	6	0	2	1	1	1	0	0	0	5	5	0	0
0.009967	114	1	5	36	38	2334	16920	7324.169596	31	29	1822012.625	13223638.0	7	12	0.274829	0.255703	15.952501	15.822117	255	1880281878	4036151951	255	0.000646	0.000498	0.000148	65	445	0	0	17	0	8	1	1	7	0	0	0	12	18	0	0
0.224411	114	1	5	8	12	424	8824	84.666083	31	29	13225.7334	288363.7813	1	4	32.011999	20.34991	2172.170718	1725.65283	255	246981790	345357070	255	0.000694	0.000559	0.000135	53	735	0	0	16	0	2	1	1	2	0	0	0	6	15	0	0
0.015318	114	1	5	62	58	5928	8010	7768.638326	31	29	3046350.75	4111241.75	14	17	0.251115	0.251804	15.238032	0.0	255	2368159802	218902925	255	0.001219	0.001093	0.000126	96	138	0	0	5	0	4	1	1	1	0	0	0	5	10	0	0
0.326355	114	1	5	22	24	1920	4312	137.886653	31	29	44932.66406	101312.9844	6	6	15.523571	14.158392	1006.188912	959.584135	255	1533807737	1534179096	255	0.000864	0.0007	0.000164	87	180	0	0	7	0	6	1	1	2	0	0	0	4	12	0	0
0.001007	120	1	3	2	2	146	178	2979.146024	31	29	579940.4375	707050.6875	0	0	0.007	0.009	0.0	0.0	0	0	0	0	0.0	0.0	0.0	73	89	0	0	32	0	9	2	1	8	0	0	0	12	12	0	0
1.397236	114	1	5	48	38	37134	2598	60.834391	31	29	208188.1719	14485.74219	17	6	29.720765	37.748783	2196.876222	2478.06557	255	2953413771	886881938	255	0.000672	0.000524	0.000148	774	68	0	0	12	0	2	2	1	1	0	0	0	3	8	0	0
0.187764	114	1	5	52	40	37408	3276	484.650935	31	29	1563196.375	136128.3281	18	8	3.674608	4.80041	458.929803	15.800635	255	322473100	2473087378	255	0.000692	0.000544	0.000148	719	82	0	0	12	0	4	1	1	1	0	0	0	4	12	0	0
0.11124	114	1	5	48	50	2974	33882	871.988497	31	29	209492.9844	2387990.0	7	18	2.359489	2.259735	149.56157	146.561897	255	2696562201	2753851894	255	0.000645	0.000509	0.000136	62	678	0	0	16	0	4	1	1	1	0	0	0	6	12	0	0
0.001133	120	1	3	2	2	146	178	2647.83757	31	29	515445.7188	628420.125	0	0	0.011	0.002	0.0	0.0	0	0	0	0	0.0	0.0	0.0	73	89	0	0	5	0	2	2	1	1	0	0	0	2	5	0	0
0.021102	114	1	5	48	50	2974	33882	4596.720684	31	29	1104350.25	12588380.0	7	18	0.441894	0.420612	0.0	26.162076	255	2723967131	593110854	255	0.000614	0.000489	0.000125	62	678	0	0	5	0	5	1	1	1	0	0	0	2	14	0	0
1.007119	114	1	5	12	18	1580	10168	28.795007	31	29	11510.05957	76288.89844	3	5	91.520185	59.209413	9524.944401	7676.273659	255	3203391424	3204344084	255	0.000715	0.000554	0.000161	132	565	0	0	9	0	2	1	1	1	0	0	0	1	10	0	0
0.014837	114	1	5	16	18	1540	1644	2224.169368	31	29	778594.0625	837366.0625	4	4	0.967133	0.846706	65.886881	1.52309	255	3585224296	3587202589	255	0.00058	0.000439	0.000141	96	91	0	0	32	0	9	6	1	8	0	0	0	12	12	0	0
0.005062	114	1	5	18	18	3824	2456	6914.263281	31	29	5708416.0	3666535.0	7	7	0.279	0.268471	13.807819	0.357876	255	1708028084	1711001411	255	0.00064	0.000493	0.000147	212	136	0	0	8	0	5	1	1	3	0	0	0	4	12	0	0
0.22339	114	1	5	14	6	8928	320	85.053047	31	29	296915.7188	9561.75293	4	1	17.183846	44.545398	1586.722515	67.700234	255	4015346167	2008589599	255	0.000641	0.000516	0.000125	638	53	0	0	7	0	4	1	1	2	0	0	0	3	12	0	0
0.014939	114	1	5	38	40	2438	20194	5154.294164	31	29	1271303.25	10544213.0	7	13	0.394378	0.36841	24.864198	24.097951	255	186978290	2332637207	255	0.000721	0.000564	0.000157	64	505	0	0	9	0	3	1	1	2	0	0	0	4	12	0	0
0.001041	120	1	3	2	2	146	178	2881.844351	31	29	560999.0625	683957.75	0	0	0.011	0.011	0.0	0.0	0	0	0	0	0.0	0.0	0.0	73	89	0	0	12	0	1	1	1	1	0	0	0	4	6	0	0
1.005845	114	1	5	12	18	1580	10168	28.831481	31	29	11524.63867	76385.53125	3	5	91.395	59.13335	9530.661664	7675.398442	255	3545668350	3550939026	255	0.000743	0.000573	0.00017	132	565	0	0	8	0	1	1	1	1	0	0	0	3	5	0	0
0.156395	114	1	5	38	40	3002	21610	492.343096	31	29	149518.8438	1077783.75	8	12	4.216919	3.995282	619.428072	606.837551	255	3405220019	1255921304	255	0.00073	0.000571	0.000159	79	540	0	0	10	0	2	1	1	2	0	0	0	3	4	0	0
0.007645	120	1	3	4	4	568	312	915.631159	31	29	445781.5625	244865.9375	0	0	1.659333	2.060333	2.33534	2.909509	0	0	0	0	0.0	0.0	0.0	142	78	0	0	9	0	3	1	1	3	0	0	0	6	10	0	0
0.001091	120	1	3	2	2	146	178	2749.770747	31	29	535288.6875	652612.25	0	0	0.001	0.002	0.0	0.0	0	0	0	0	0.0	0.0	0.0	73	89	0	0	2	0	3	1	1	1	0	0	0	1	10	0	0
0.11288	114	1	5	48	50	2974	33374	859.319639	31	29	206449.3281	2318001.5	7	18	2.39466	2.28751	145.542958	140.480969	255	2109951406	4259837340	255	0.000963	0.00078	0.000183	62	667	0	0	18	0	3	1	1	1	0	0	0	6	6	0	0
0.038967	114	1	5	48	48	2958	31458	2437.960422	31	29	594759.6875	6323915.5	7	17	0.821511	0.815191	53.333167	1.425366	255	486978776	487299248	255	0.00079	0.000643	0.000147	62	655	0	0	13	0	5	1	1	2	0	0	0	3	19	0	0
16.068567	114	1	5	690	1278	38322	1641360	122.412905	31	29	19051.85352	816538.75	55	583	23.321121	12.582646	9710.297749	7138.239889	255	3561390785	1420431565	255	0.000667	0.000525	0.000142	56	1284	0	0	23	0	3	2	1	2	0	0	0	2	11	0	0
0.494936	114	1	5	122	126	7814	15214	499.054434	31	29	125268.7266	243974.9844	30	32	4.087331	3.955112	395.265213	392.053198	255	1135644240	1136680556	255	0.000705	0.000542	0.000163	64	121	0	0	32	0	2	1	1	1	0	0	0	12	8	0	0
0.001034	120	1	3	2	2	130	162	2901.354085	31	29	502901.375	626692.5	0	0	0.008	0.008	0.0	0.0	0	0	0	0	0.0	0.0	0.0	65	81	0	0	13	0	6	1	1	1	0	0	0	2	12	0	0
0.037859	114	1	5	36	38	2334	16920	1928.207282	31	29	479674.5938	3481338.75	7	12	1.072486	1.008757	65.512498	63.798749	255	1700281763	1733080477	255	0.000684	0.000531	0.000153	65	445	0	0	13	0	3	1	1	1	0	0	0	2	12	0	0
0.001037	120	1	3	2	2	146	178	2892.960519	31	29	563163.0	686595.9375	0	0	0.011	0.008	0.0	0.0	0	0	0	0	0.0	0.0	0.0	73	89	0	0	10	0	3	1	1	1	0	0	0	2	7	0	0
0.094969	114	1	5	40	40	2542	20194	831.85042	31	29	208826.0469	1658646.5	7	13	2.42682	2.420949	139.937706	3.648523	255	546978019	2696805379	255	0.000694	0.000545	0.000149	64	505	0	0	16	0	1	1	1	1	0	0	0	6	4	0	0
0.385521	114	1	5	10	6	526	268	38.908387	254	252	9836.040039	4648.255371	2	1	42.835667	62.458801	2104.459478	93.940336	255	254269126	2830951044	255	0.130652	0.07246	0.058192	53	45	0	0	8	1	2	2	1	2	0	0	0	2	8	0	0
3.178732	114	1	5	364	746	19410	1087890	348.881261	31	29	48716.28125	2734252.5	2	370	8.755953	4.266105	494.85541	311.109213	255	626064683	627048681	255	0.000704	0.000478	0.000226	53	1458	0	0	10	0	4	1	1	1	0	0	0	1	10	0	0
0.004105	114	1	5	8	10	1028	822	4141.291285	31	29	1753958.625	1442143.75	2	2	0.541	0.362444	33.013089	0.649009	255	2178184658	33792640	255	0.000946	0.00084	0.000106	129	82	0	0	17	0	4	1	1	2	0	0	0	12	11	0	0
0.00485	120	1	3	4	4	568	312	1443.298927	31	29	702680.375	385979.375	0	0	1.265667	1.096	1.778612	1.538664	0	0	0	0	0.0	0.0	0.0	142	78	0	0	18	0	5	1	1	3	0	0	0	6	10	0	0
0.004948	114	1	5	18	18	4552	2456	7073.565137	31	29	6952304.0	3751010.5	7	7	0.272529	0.262588	13.489485	0.351186	255	1653811665	3804252807	255	0.000638	0.00048	0.000158	253	136	0	0	9	0	3	1	1	3	0	0	0	6	10	0	0
59.811649	114	1	5	305	684	15860	998496	16.518521	31	29	133356.8906	2114.370605	0	323	195.165984	87.571937	436.669844	10196.03359	255	1702864596	1902665811	255	0.0	0.0	0.0	52	1460	0	0	7	0	3	1	1	1	0	0	0	3	13	0	0
5.212825	114	1	5	442	858	24848	1094788	249.193104	31	29	38047.69922	1678188.75	38	390	11.819742	6.082098	4753.007226	3408.891048	255	1601954235	1607242246	255	0.000591	0.000463	0.000128	56	1276	0	0	13	0	5	1	1	2	0	0	0	3	19	0	0
0.117047	114	1	5	48	50	2974	33374	828.726943	31	29	199099.5156	2235478.0	7	18	2.483872	2.377735	130.95423	127.064539	255	1228024185	1228282566	255	0.000673	0.000536	0.000137	62	667	0	0	6	0	3	1	1	1	0	0	0	2	13	0	0
0.0	7	1	6	1	0	46	0	0.0	0	0	0.0	0.0	0	0	60000.748	0.0	0.0	0.0	0	0	0	0	0.0	0.0	0.0	46	0	0	0	2	2	2	2	2	2	0	0	0	2	2	1	0
1.350958	114	1	5	122	124	7814	15068	181.35279	31	29	45893.35938	88512.00781	30	31	11.161826	10.979089	673.054509	678.994886	255	3009865022	3102606689	255	0.00065	0.000523	0.000127	64	122	0	0	16	0	2	1	1	1	0	0	0	9	5	0	0
0.126063	114	1	5	38	38	2438	16920	594.940605	31	29	150654.8281	1045508.938	7	12	3.397892	3.393946	204.262171	5.458851	255	2109954359	2180108968	255	0.000611	0.00048	0.000131	64	445	0	0	18	0	1	1	1	1	0	0	0	6	10	0	0
1.023569	114	1	5	232	234	24448	29348	454.292779	31	29	190259.7656	228400.8281	54	67	4.431035	4.389721	284.142997	283.865058	255	4244042975	4244351788	255	0.000808	0.000627	0.000181	105	125	0	0	9	0	4	1	1	1	0	0	0	4	12	0	0
0.041911	114	1	5	46	48	2854	31458	2218.987933	31	29	532938.875	5879697.5	7	17	0.9232	0.877617	62.599357	59.791049	255	1173807648	1174604433	255	0.00078	0.00065	0.00013	62	655	0	0	7	0	1	1	1	1	0	0	0	4	7	0	0
0.001001	120	1	3	2	2	146	178	2997.002832	31	29	583416.5625	711288.6875	0	0	0.007	0.009	0.0	0.0	0	0	0	0	0.0	0.0	0.0	73	89	0	0	7	0	2	1	1	1	0	0	0	1	4	0	0
1.083139	114	1	5	52	40	37172	3276	84.015075	31	29	269276.625	23598.08008	18	8	21.230725	27.759309	1536.535631	48.414664	255	3317608104	1186319983	255	0.000655	0.000522	0.000133	715	82	0	0	12	0	2	2	1	1	0	0	0	3	7	0	0
0.014843	114	1	5	38	40	2438	20194	5187.630498	31	29	1279525.75	10612410.0	7	13	0.392486	0.365077	20.946806	21.04124	255	458578965	458901687	255	0.000746	0.000594	0.000152	64	505	0	0	10	0	3	1	1	2	0	0	0	2	7	0	0
1.007846	114	1	5	14	18	1684	10168	30.758668	31	29	12414.59473	76233.86719	3	5	77.496308	59.231118	8765.300556	7675.423194	255	3365668586	3370819463	255	0.001037	0.000913	0.000124	120	565	0	0	6	0	3	1	1	1	0	0	0	1	8	0	0
0.017931	114	1	5	50	48	3078	33270	5409.625969	31	29	1346048.75	14534382.0	7	18	0.359041	0.3785	20.007131	0.527977	255	2592048839	442737735	255	0.000692	0.000509	0.000183	62	693	0	0	3	0	4	1	1	1	0	0	0	3	12	0	0
0.129792	114	1	5	84	86	4862	80646	1302.083285	31	29	296166.1563	4913030.0	7	36	1.559879	1.520047	99.839014	98.579528	255	486982183	2656104235	255	0.000733	0.000584	0.000149	58	938	0	0	13	0	4	1	1	1	0	0	0	3	12	0	0
0.010933	114	1	5	36	38	2334	16920	6677.033042	31	29	1661026.25	12055246.0	7	12	0.3006	0.279595	0.0	17.685168	255	4061027816	4076981281	255	0.000746	0.000584	0.000162	65	445	0	0	8	0	1	1	1	1	0	0	0	3	13	0	0
0.003109	120	1	3	4	4	528	304	2251.527877	31	29	1018977.188	586683.8125	0	0	0.891667	0.225667	1.252522	0.314194	0	0	0	0	0.0	0.0	0.0	132	76	0	0	9	0	3	1	1	3	0	0	0	6	10	0	0
0.001075	120	1	3	2	2	146	178	2790.69758	31	29	543255.8125	662325.5625	0	0	0.011	0.008	0.0	0.0	0	0	0	0	0.0	0.0	0.0	73	89	0	0	11	0	2	2	1	1	0	0	0	2	8	0	0
16.515686	114	1	5	620	1176	34546	1507780	108.684556	31	29	16707.02539	729729.5625	51	536	26.68069	14.055502	10232.17196	7430.353249	255	1416005142	3566374034	255	0.001057	0.000468	0.000589	56	1282	0	0	23	0	3	2	1	2	0	0	0	2	11	0	0
0.029562	114	1	5	16	18	1540	1644	1116.297943	31	29	390771.9375	420269.25	4	4	1.9492	1.613588	109.558856	3.157371	255	32803046	39399403	255	0.00227	0.002126	0.000144	96	91	0	0	17	0	8	4	1	7	0	0	0	12	18	0	0
0.207832	114	1	5	66	68	3926	57982	639.939971	31	29	148851.0	2199084.0	7	27	3.192754	3.093642	199.444091	196.663134	255	4195340313	4268889907	255	0.000709	0.000554	0.000155	59	853	0	0	12	0	5	1	1	1	0	0	0	4	10	0	0
0.113876	114	1	5	38	40	2438	20194	676.174084	31	29	166777.9063	1383259.0	7	13	3.069162	2.906538	251.843608	243.686588	255	606977781	607250618	255	0.000639	0.000509	0.00013	64	505	0	0	5	0	2	1	1	1	0	0	0	1	11	0	0
0.070002	114	1	5	46	48	2854	31458	1328.533526	31	29	319076.625	3520242.5	7	17	1.548178	1.477574	88.773564	87.502057	255	3443389748	3439483851	255	0.000675	0.000544	0.000131	62	655	0	0	11	0	3	1	1	2	0	0	0	3	5	0	0
0.772375	114	1	5	28	30	4464	3080	73.79835	31	29	44589.73828	30845.12109	7	7	28.594629	26.613965	1500.375796	37.266105	255	1555650004	3956009262	255	0.0007	0.000565	0.000135	159	103	0	0	32	0	2	1	1	1	0	0	0	6	13	0	0
0.012519	114	1	5	36	38	2334	16920	5831.136627	31	29	1450595.125	10527997.0	7	12	0.348143	0.324405	21.766159	20.668313	255	1588032378	3747149189	255	0.000649	0.000511	0.000138	65	445	0	0	12	0	1	1	1	1	0	0	0	5	17	0	0
0.111164	120	1	3	4	4	568	304	62.970024	31	29	30657.40625	16408.18945	0	0	31.989	31.926	45.213824	45.140988	0	0	0	0	0.0	0.0	0.0	142	76	0	0	12	0	5	1	1	2	0	0	0	4	14	0	0
0.017938	114	1	5	48	50	2974	33374	5407.515009	31	29	1299141.5	14586688.0	7	18	0.375319	0.353755	20.941993	20.077884	255	2407855473	2408154489	255	0.000748	0.000592	0.000156	62	667	0	0	6	0	2	1	1	2	0	0	0	5	15	0	0
0.001019	120	1	3	2	2	130	162	2944.062924	31	29	510304.25	635917.5625	0	0	0.011	0.011	0.0	0.0	0	0	0	0	0.0	0.0	0.0	65	81	0	0	13	0	3	1	1	1	0	0	0	2	12	0	0
0.044064	114	1	5	78	80	4550	67380	3562.999254	31	29	815541.0	12080247.0	7	33	0.568	0.549241	32.014559	31.097232	255	8157058	2158060591	255	0.000828	0.000663	0.000165	58	842	0	0	32	0	4	1	1	2	0	0	0	6	15	0	0
0.161245	114	1	5	84	86	4862	80646	1048.094493	31	29	238394.9844	3954677.5	7	36	1.938795	1.891023	0.0	98.958698	255	1173811022	3349312365	255	0.000626	0.000504	0.000122	58	938	0	0	7	0	3	1	1	1	0	0	0	4	5	0	0
0.001084	120	1	3	2	2	146	178	2767.527704	31	29	538745.375	656826.5625	0	0	0.008	0.006	0.0	0.0	0	0	0	0	0.0	0.0	0.0	73	89	0	0	5	0	8	2	1	1	0	0	0	2	18	0	0
0.045032	114	1	5	80	80	4654	67380	3530.822659	31	29	816486.0625	11820572.0	7	33	0.565797	0.562696	31.671222	0.804799	255	3677604697	1528319365	255	0.000689	0.000568	0.000121	58	842	0	0	8	0	5	1	1	1	0	0	0	2	12	0	0
0.061099	120	1	3	4	4	536	304	114.568159	31	29	52635.88672	29853.18945	0	0	15.006333	16.025333	21.213676	22.649809	0	0	0	0	0.0	0.0	0.0	134	76	0	0	12	0	5	1	1	2	0	0	0	4	14	0	0
0.001013	120	1	3	2	2	130	162	2961.500406	31	29	513326.75	639684.0625	0	0	0.011	0.005	0.0	0.0	0	0	0	0	0.0	0.0	0.0	65	81	0	0	10	0	5	1	1	1	0	0	0	1	19	0	0
0.001059	120	1	3	2	2	146	178	2832.861107	31	29	551463.625	672332.375	0	0	0.011	0.008	0.0	0.0	0	0	0	0	0.0	0.0	0.0	73	89	0	0	6	0	3	1	1	1	0	0	0	5	6	0	0
7.115918	114	1	5	230	234	24344	29348	65.065391	31	29	27250.45313	32853.66797	54	67	31.073878	30.537257	2099.415279	2081.87185	255	4215992881	2070915791	255	0.000767	0.000596	0.000171	106	125	0	0	32	0	1	1	1	1	0	0	0	6	8	0	0
0.000944	120	1	3	2	2	146	178	3177.966006	31	29	618644.0625	754237.25	0	0	0.003	0.006	0.0	0.0	0	0	0	0	0.0	0.0	0.0	73	89	0	0	3	0	3	1	1	1	0	0	0	1	13	0	0
0.001623	120	1	3	4	4	528	304	4313.000568	31	29	1951940.875	1123844.75	0	0	0.42	0.206333	0.586193	0.286851	0	0	0	0	0.0	0.0	0.0	132	76	0	0	8	0	5	1	1	3	0	0	0	4	12	0	0
0.052695	114	1	5	52	42	37262	3380	1764.873372	31	29	5548306.5	500996.3125	18	8	1.026392	1.271854	70.171132	2.344242	255	2548163108	399623590	255	0.000695	0.000545	0.00015	717	80	0	0	5	0	1	1	1	1	0	0	0	5	5	0	0
0.158075	114	1	5	84	86	4862	80646	1069.11273	31	29	243175.7031	4033983.75	7	36	1.900458	1.853165	97.014445	95.730683	255	1293812146	3481552644	255	0.000706	0.000551	0.000155	58	938	0	0	11	0	3	1	1	2	0	0	0	3	5	0	0
0.001073	120	1	3	2	2	146	178	2795.899292	31	29	544268.375	663560.125	0	0	0.011	0.008	0.0	0.0	0	0	0	0	0.0	0.0	0.0	73	89	0	0	9	0	3	1	1	2	0	0	0	4	12	0	0
0.001023	120	1	3	2	2	130	162	2932.551349	31	29	508308.9063	633431.0625	0	0	0.012	0.008	0.0	0.0	0	0	0	0	0.0	0.0	0.0	65	81	0	0	3	0	2	1	1	1	0	0	0	3	4	0	0
0.00106	120	1	3	2	2	146	178	2830.188576	31	29	550943.375	671698.0625	0	0	0.011	0.001	0.0	0.0	0	0	0	0	0.0	0.0	0.0	73	89	0	0	32	0	3	1	1	1	0	0	0	6	7	0	0
0.573486	114	1	5	214	426	12414	530216	1114.238243	31	29	172363.4219	7379040.0	21	190	2.690887	1.348115	164.343132	82.706818	255	2178186978	36325812	255	0.001537	0.000533	0.001004	58	1245	0	0	17	0	2	1	1	1	0	0	0	1	18	0	0
0.431254	120	1	3	4	4	568	304	16.231734	31	29	7902.535645	4229.525879	0	0	138.691672	121.972664	196.124781	172.484797	0	0	0	0	0.0	0.0	0.0	142	76	0	0	16	0	4	1	1	2	0	0	0	3	10	0	0
0.004361	120	1	3	4	4	568	312	1605.136469	31	29	781472.125	429259.3438	0	0	1.158	0.985	1.628467	1.380272	0	0	0	0	0.0	0.0	0.0	142	78	0	0	8	0	5	1	1	3	0	0	0	4	12	0	0
0.000996	120	1	3	2	2	146	178	3012.048141	31	29	586345.375	714859.4375	0	0	0.012	0.002	0.0	0.0	0	0	0	0	0.0	0.0	0.0	73	89	0	0	11	0	2	1	1	1	0	0	0	1	10	0	0
35.292564	7	1	3	2	2	56	92	0.085004	0	0	6.346946	10.427126	0	0	35291.584	35291.624	0.0	0.0	0	0	0	0	0.0	0.0	0.0	28	46	0	0	2	0	2	2	2	2	0	0	0	2	2	0	0
0.004832	114	1	5	18	18	4552	2456	7243.377474	31	29	7119205.5	3841059.5	7	7	0.264235	0.255294	13.170129	0.331689	255	2352060355	205761755	255	0.000621	0.000486	0.000135	253	136	0	0	18	0	5	1	1	3	0	0	0	6	10	0	0
0.305093	120	1	3	4	4	568	312	22.943824	31	29	11170.36523	6135.833984	0	0	87.011336	91.586	123.039172	129.518625	0	0	0	0	0.0	0.0	0.0	142	78	0	0	10	0	3	1	1	3	0	0	0	3	6	0	0
0.019803	114	1	5	48	50	2974	33374	4898.247588	31	29	1176791.375	13212947.0	7	18	0.414702	0.390633	26.246584	25.373621	255	1768024760	3913735119	255	0.000807	0.000651	0.000156	62	667	0	0	8	0	3	1	1	1	0	0	0	2	13	0	0
0.124843	114	1	5	52	42	37262	3380	744.935631	31	29	2341885.5	211465.5938	18	8	2.440804	3.030561	316.202758	10.669657	255	2188162941	39617679	255	0.000765	0.000587	0.000178	717	80	0	0	4	0	1	1	1	1	0	0	0	2	6	0	0
0.223433	114	1	5	24	26	2048	2410	219.305113	31	29	70285.05469	82995.79688	6	7	9.693869	8.91012	803.007209	775.444925	255	3623390725	3623740195	255	0.000828	0.000669	0.000159	85	93	0	0	7	0	1	1	1	1	0	0	0	1	8	0	0
0.076838	114	1	5	50	50	3078	33374	1288.424971	31	29	314115.4063	3405294.25	7	18	1.560878	1.48102	98.584078	2.35301	255	2422376790	275197987	255	0.004453	0.004263	0.00019	62	667	0	0	11	0	2	1	1	1	0	0	0	2	18	0	0
0.00103	120	3	3	2	2	146	178	2912.621237	31	29	566990.25	691262.125	0	0	0.007	0.003	0.0	0.0	0	0	0	0	0.0	0.0	0.0	73	89	0	0	1	0	2	1	1	2	0	0	0	4	1	0	0
0.001046	120	1	3	2	2	146	178	2868.068701	31	29	558317.375	680688.3125	0	0	0.011	0.009	0.0	0.0	0	0	0	0	0.0	0.0	0.0	73	89	0	0	12	0	3	1	1	1	0	0	0	4	6	0	0
0.001043	120	1	3	2	2	130	162	2876.318242	31	29	498561.8438	621284.75	0	0	0.011	0.008	0.0	0.0	0	0	0	0	0.0	0.0	0.0	65	81	0	0	10	0	3	1	1	3	0	0	0	3	6	0	0
0.001063	120	1	3	2	2	146	178	2822.201463	31	29	549388.5625	669802.5	0	0	0.011	0.009	0.0	0.0	0	0	0	0	0.0	0.0	0.0	73	89	0	0	5	0	2	1	1	1	0	0	0	5	11	0	0
0.000942	120	1	3	2	2	146	178	3184.713331	31	29	619957.5	755838.625	0	0	0.002	0.006	0.0	0.0	0	0	0	0	0.0	0.0	0.0	73	89	0	0	13	0	1	1	1	1	0	0	0	1	5	0	0
1.069867	114	1	5	14	18	1684	10168	28.975564	31	29	11694.91113	71814.53125	3	5	82.268615	62.900294	8777.494456	7688.801506	255	2783391788	634815214	255	0.000695	0.000558	0.000137	120	565	0	0	7	0	6	1	1	2	0	0	0	4	12	0	0
1.122282	114	1	5	14	18	1684	10168	27.62229	31	29	11148.71289	68460.50781	3	5	86.299844	65.982294	8827.584646	7729.083174	255	3013413922	3018521362	255	0.000734	0.000579	0.000155	120	565	0	0	12	0	1	2	1	1	0	0	0	5	8	0	0
57.38549	114	1	5	314	697	16336	1017286	17.600268	31	29	2270.12085	141614.4688	1	337	183.339137	82.449678	15222.52845	10112.85943	255	3504960493	2286053837	255	0.000621	0.000509	0.000112	52	1460	0	0	4	0	3	1	1	1	0	0	0	1	13	0	0
0.006635	114	1	5	18	18	4040	2456	5275.05652	31	29	4601055.0	2797287.0	7	7	0.370176	0.356588	20.002634	0.54694	255	1026988648	1030541878	255	0.000703	0.00057	0.000133	224	136	0	0	10	0	8	1	1	3	0	0	0	7	19	0	0
0.023626	114	1	5	38	40	2438	20194	3259.12135	31	29	803860.1875	6667231.0	7	13	0.629919	0.589513	49.054436	51.215548	255	578577860	2728497623	255	0.000781	0.000625	0.000156	64	505	0	0	5	0	3	1	1	1	0	0	0	2	7	0	0
0.434017	114	1	5	220	438	12726	548216	1513.765581	31	29	233520.8125	10081909.0	21	197	1.980297	0.992046	116.754168	61.941982	255	2120285259	4273340656	255	0.000625	0.000491	0.000134	58	1252	0	0	16	0	3	1	1	1	0	0	0	1	13	0	0
0.388068	114	1	5	28	30	5072	3080	146.881478	31	29	100827.6953	61391.30469	7	7	14.360407	13.360793	842.332764	21.788307	255	3079197652	937672990	255	0.000752	0.000597	0.000155	181	103	0	0	13	0	2	1	1	1	0	0	0	2	10	0	0
0.040024	114	1	5	66	68	3926	57982	3323.006101	31	29	772936.1875	11419148.0	7	27	0.610585	0.58894	33.513586	32.30521	255	1528026700	1555412544	255	0.000694	0.00056	0.000134	59	853	0	0	8	0	3	1	1	1	0	0	0	2	10	0	0
0.565105	114	1	5	52	54	2934	3742	185.806171	31	29	40742.87109	51997.41406	11	15	11.074255	10.652962	1297.989651	45.537539	255	1869956685	1871331139	255	0.000664	0.000492	0.000172	56	69	0	0	7	0	4	1	1	2	0	0	0	3	12	0	0
0.8185	114	1	5	28	30	4464	3080	69.639586	31	29	42076.97266	29106.9043	7	7	30.301778	28.205311	1618.76708	40.552625	255	3641029476	1656958252	255	0.000672	0.000543	0.000129	159	103	0	0	7	0	2	1	1	1	0	0	0	2	13	0	0
0.005323	120	1	3	4	4	568	320	1315.047958	31	29	640240.5	360698.875	0	0	1.231667	1.273667	1.736183	1.797701	0	0	0	0	0.0	0.0	0.0	142	80	0	0	10	0	8	1	1	3	0	0	0	7	19	0	0
0.0	7	1	6	1	0	46	0	0.0	0	0	0.0	0.0	0	0	60000.752	0.0	10.95452	0.0	0	0	0	0	0.0	0.0	0.0	46	0	0	0	2	2	2	2	2	2	0	0	0	2	2	1	0
32.032276	114	1	5	349	726	18630	1057900	33.528682	31	29	4639.570312	263844.625	2	353	92.045691	44.181616	5559.003272	3729.486956	255	460152576	461132092	255	0.000775	0.000603	0.000172	53	1457	0	0	11	0	3	1	1	1	0	0	0	2	13	0	0
0.007163	114	1	5	24	26	2048	2410	6840.709365	31	29	2192377.5	2588859.5	6	7	0.261826	0.24152	15.8932	14.879389	255	3563387527	3563661144	255	0.001264	0.001117	0.000147	85	93	0	0	11	0	2	1	1	1	0	0	0	3	10	0	0
1.158886	114	1	5	14	18	1684	10168	26.749828	31	29	10796.57617	66298.15625	3	5	89.118002	68.131059	8830.773414	7731.486988	255	3077609125	975928143	255	0.00077	0.000653	0.000117	120	565	0	0	12	0	3	2	1	1	0	0	0	5	13	0	0
0.001788	120	1	3	4	4	528	304	3914.988827	31	29	1771812.125	1020134.25	0	0	0.453667	0.222	0.63451	0.306894	0	0	0	0	0.0	0.0	0.0	132	76	0	0	18	0	5	1	1	3	0	0	0	6	10	0	0
0.012794	114	1	5	36	38	2334	16920	5705.79955	31	29	1419415.375	10301704.0	7	12	0.355743	0.339333	23.331242	22.718553	255	2333544986	2351296003	255	0.000746	0.000573	0.000173	65	445	0	0	10	0	3	1	1	1	0	0	0	2	13	0	0
1.082774	114	1	5	14	18	1684	10168	28.630165	31	29	11555.50391	70958.47656	3	5	83.262618	63.658	8791.425674	7698.095372	255	2456562060	2457663028	255	0.000751	0.000584	0.000167	120	565	0	0	9	0	2	1	1	1	0	0	0	5	12	0	0
0.669759	114	1	5	94	174	5834	202382	398.650873	31	29	68944.20313	2403479.5	11	71	7.197903	3.868734	1371.679803	1003.502924	255	2120286208	4273896993	255	0.000587	0.000463	0.000124	62	1163	0	0	17	0	3	1	1	1	0	0	0	3	6	0	0
0.047001	114	1	5	48	50	2974	33882	2063.785855	31	29	495819.2188	5651794.5	7	18	0.99283	0.948449	58.019093	55.579459	255	2608163151	467855045	255	0.000687	0.000521	0.000166	62	678	0	0	10	0	3	1	1	2	0	0	0	2	7	0	0
0.001039	120	1	3	2	2	146	178	2887.391736	31	29	562078.9375	685274.3125	0	0	0.012	0.009	0.0	0.0	0	0	0	0	0.0	0.0	0.0	73	89	0	0	4	0	1	1	1	1	0	0	0	1	5	0	0
0.039883	114	1	5	36	38	2334	16920	1830.353835	31	29	455331.8438	3304666.25	7	12	1.1304	1.062324	70.403735	68.327105	255	3373413927	1298611691	255	0.000705	0.000572	0.000133	65	445	0	0	6	0	2	1	1	1	0	0	0	2	9	0	0
0.006146	114	1	5	22	24	1920	4312	7321.835063	31	29	2385942.0	5379759.0	6	6	0.275714	0.234174	17.002761	13.714377	255	2532049688	382758893	255	0.000951	0.000749	0.000202	87	180	0	0	7	0	5	1	1	1	0	0	0	3	10	0	0
0.025953	114	1	5	48	50	2974	33374	3737.525468	31	29	897930.875	10081917.0	7	18	0.545362	0.51698	38.900044	34.988059	255	1915638391	4061331411	255	0.000775	0.00061	0.000165	62	667	0	0	8	0	3	1	1	1	0	0	0	3	13	0	0
0.15197	114	1	5	6	8	320	1894	85.5432	31	29	14055.40527	87280.38281	1	2	30.3278	21.645	2124.182942	52.588168	255	2572375670	734141864	255	0.001419	0.000452	0.000967	53	237	0	0	10	0	7	1	1	4	0	0	0	7	12	0	0
0.05284	114	1	5	52	42	37408	3380	1760.030342	31	29	5554731.5	499621.5313	18	8	1.029255	1.277732	66.426494	3.187583	255	2482379838	334284112	255	0.000599	0.000445	0.000154	719	80	0	0	8	0	3	1	1	1	0	0	0	1	6	0	0
0.414271	114	1	5	28	30	4400	3080	137.591095	31	29	81936.70313	57508.25	7	7	15.331703	14.252379	789.441098	19.38143	255	1826065179	2070334216	255	0.001076	0.000948	0.000128	157	103	0	0	12	0	1	1	1	1	0	0	0	4	14	0	0
0.001018	120	3	3	2	2	146	178	2946.954953	31	29	573673.875	699410.625	0	0	0.007	0.008	0.0	0.0	0	0	0	0	0.0	0.0	0.0	73	89	0	0	3	0	6	3	3	3	0	0	0	6	3	0	0
1.008008	114	1	5	14	18	1684	10168	30.753724	31	29	12412.59961	76221.61719	3	5	77.51231	59.264059	8766.078665	7676.31454	255	1449955794	3596335866	255	0.000648	0.000515	0.000133	120	565	0	0	6	0	2	1	1	2	0	0	0	5	15	0	0
0.016682	114	1	5	36	38	2334	16920	4375.973886	31	29	1088598.375	7900731.0	7	12	0.467114	0.437892	0.0	30.184216	255	1768028192	3929797758	255	0.000577	0.000476	0.000101	65	445	0	0	8	0	5	1	1	1	0	0	0	2	12	0	0
0.02201	114	1	5	48	50	2974	33374	4407.087603	31	29	1058791.5	11888051.0	7	18	0.460404	0.435796	27.54079	26.646065	255	188155181	2333864356	255	0.0008	0.000645	0.000155	62	667	0	0	10	0	3	1	1	1	0	0	0	2	7	0	0
0.007353	114	1	5	22	26	1920	4416	6391.948971	31	29	1994288.125	4620699.0	6	6	0.333048	0.26932	20.723714	15.047512	255	726977257	727233274	255	0.00077	0.000613	0.000157	87	170	0	0	9	0	1	1	1	1	0	0	0	2	3	0	0
0.01829	114	1	5	48	50	2974	33374	5303.444495	31	29	1274138.875	14305960.0	7	18	0.381809	0.368521	20.960809	20.424804	255	512795347	2662687403	255	0.000755	0.00059	0.000165	62	667	0	0	17	0	2	1	1	1	0	0	0	3	6	0	0
0.001018	120	3	3	2	2	146	178	2946.954953	31	29	573673.875	699410.625	0	0	0.007	0.008	0.0	0.0	0	0	0	0	0.0	0.0	0.0	73	89	0	0	3	0	6	3	3	3	0	0	0	6	3	0	0
0.001019	120	1	3	2	2	146	178	2944.062924	31	29	573110.9375	698724.25	0	0	0.01	0.007	0.0	0.0	0	0	0	0	0.0	0.0	0.0	73	89	0	0	4	0	5	1	1	1	0	0	0	2	14	0	0
0.009911	114	1	5	36	38	2334	16920	7365.553576	31	29	1832307.625	13298356.0	7	12	0.273943	0.254757	17.788456	16.679794	255	442471456	2603135636	255	0.000617	0.000481	0.000136	65	445	0	0	3	0	2	1	1	1	0	0	0	3	5	0	0
0.040923	114	1	5	48	52	2974	33986	2419.177516	31	29	569459.75	6516238.0	7	18	0.864106	0.791765	58.090925	55.238867	255	1086981672	1095644957	255	0.000691	0.000539	0.000152	62	654	0	0	9	0	7	1	1	2	0	0	0	5	12	0	0
0.024382	114	1	5	30	20	1994	9960	2009.679207	31	29	632597.8125	3104585.25	6	6	0.756724	1.251368	65.391157	97.932296	255	2598183660	453107278	255	0.000726	0.000596	0.00013	66	498	0	0	10	0	3	1	1	2	0	0	0	6	16	0	0
0.177063	114	1	5	66	68	3926	57982	751.145059	31	29	174717.4688	2581228.0	7	27	2.719292	2.635119	208.514893	204.238265	255	3257607178	3331706864	255	0.000636	0.000508	0.000128	59	853	0	0	12	0	2	1	1	1	0	0	0	3	9	0	0
0.339811	114	1	5	52	42	37172	3380	273.681549	31	29	858312.4375	77690.24219	18	8	6.655902	8.276536	638.228782	21.561242	255	2095643378	2096685615	255	0.000607	0.000469	0.000138	715	80	0	0	32	0	1	1	1	1	0	0	0	6	12	0	0
0.001018	120	3	3	2	2	146	178	2946.954953	31	29	573673.875	699410.625	0	0	0.007	0.008	0.0	0.0	0	0	0	0	0.0	0.0	0.0	73	89	0	0	3	0	6	3	3	3	0	0	0	6	3	0	0
0.301222	120	1	3	4	4	536	304	23.238675	31	29	10676.51074	6055.334473	0	0	95.337	7.686667	134.821922	10.856446	0	0	0	0	0.0	0.0	0.0	134	76	0	0	16	0	4	1	1	2	0	0	0	3	10	0	0
1.005856	114	1	5	12	18	1580	10168	28.831164	31	29	11524.51172	76384.6875	3	5	91.405724	59.136469	9530.344109	7674.984805	255	4209863337	2061300250	255	0.000653	0.000531	0.000122	132	565	0	0	9	0	3	1	1	1	0	0	0	2	6	0	0
0.167779	114	1	5	52	42	37172	3380	554.300602	31	29	1738382.0	157349.8438	18	8	3.282843	4.079268	432.893955	14.775778	255	2172052069	23523292	255	0.00065	0.000526	0.000124	715	80	0	0	6	0	3	1	1	1	0	0	0	5	7	0	0
0.001112	120	1	3	2	2	146	178	2697.841802	31	29	525179.875	640287.8125	0	0	0.011	0.002	0.0	0.0	0	0	0	0	0.0	0.0	0.0	73	89	0	0	11	0	2	2	1	1	0	0	0	2	3	0	0
0.433789	114	1	5	52	42	37274	3380	214.389938	31	29	674207.9375	60859.07813	18	8	8.498667	10.56422	745.867882	24.36235	255	786982086	2933422769	255	0.000791	0.000652	0.000139	717	80	0	0	9	0	8	1	1	1	0	0	0	5	19	0	0
1.007953	114	1	5	14	18	1684	10168	30.755401	31	29	12413.27637	76225.77344	3	5	77.506154	59.258471	8765.584976	7675.695922	255	3859197869	1714817361	255	0.000688	0.000553	0.000135	120	565	0	0	4	0	1	1	1	1	0	0	0	1	8	0	0
1.533787	114	1	5	62	58	5928	8010	77.58574	31	29	30424.04102	41059.15625	14	17	25.14405	26.894649	1563.770548	0.0	255	3225220430	3221351704	255	0.000783	0.00062	0.000163	96	138	0	0	8	0	2	1	1	1	0	0	0	3	4	0	0
0.0	7	1	6	1	0	46	0	0.0	0	0	0.0	0.0	0	0	60000.752	0.0	10.95452	0.0	0	0	0	0	0.0	0.0	0.0	46	0	0	0	2	2	2	2	2	2	0	0	0	2	2	1	0
0.001028	120	1	3	2	2	146	178	2918.287859	31	29	568093.375	692607.0	0	0	0.011	0.008	0.0	0.0	0	0	0	0	0.0	0.0	0.0	73	89	0	0	12	0	1	1	1	1	0	0	0	3	5	0	0
0.022353	114	1	5	48	50	2974	33374	4339.462444	31	29	1042544.688	11705633.0	7	18	0.467617	0.445082	0.0	26.888888	255	1588025721	1588271231	255	0.000688	0.00054	0.000148	62	667	0	0	12	0	2	1	1	1	0	0	0	5	3	0	0
0.036675	114	1	5	122	126	7818	15172	6734.833231	31	29	1691397.5	3283326.75	30	32	0.30019	0.288952	20.067966	18.327144	255	4125223415	4126255858	255	0.000693	0.000552	0.000141	64	120	0	0	10	0	3	1	1	3	0	0	0	3	6	0	0
0.026754	114	1	5	48	50	2974	33882	3625.62617	31	29	871047.3125	9928983.0	7	18	0.561957	0.535694	0.0	33.256484	255	4279197373	4293394669	255	0.000625	0.000501	0.000124	62	678	0	0	13	0	3	1	1	1	0	0	0	3	12	0	0
0.004913	114	1	5	10	12	520	11024	4274.374175	31	29	762059.875	16455933.0	0	4	0.513556	0.333182	0.587334	0.414824	255	2598190097	468130361	255	0.0	0.0	0.0	52	919	0	0	10	0	2	1	1	1	0	0	0	6	6	0	0
0.0	7	1	6	1	0	46	0	0.0	0	0	0.0	0.0	0	0	60000.748	0.0	0.0	0.0	0	0	0	0	0.0	0.0	0.0	46	0	0	0	2	2	2	2	2	2	0	0	0	2	2	1	0
0.224221	114	1	5	8	12	424	8824	84.737823	31	29	13236.94043	288608.0938	1	4	31.984857	20.338728	2174.026528	1725.761858	255	426990104	3056856411	255	0.000633	0.000491	0.000142	53	735	0	0	10	0	7	1	1	4	0	0	0	7	12	0	0
0.001102	120	1	3	2	2	146	178	2722.323026	31	29	529945.5625	646098.0	0	0	0.011	0.009	0.0	0.0	0	0	0	0	0.0	0.0	0.0	73	89	0	0	7	0	3	1	1	1	0	0	0	1	15	0	0
0.019006	114	1	5	48	50	2974	33374	5103.651255	31	29	1226139.0	13767020.0	7	18	0.397596	0.38275	23.379073	22.582999	255	4153410709	2008329032	255	0.000786	0.000622	0.000164	62	667	0	0	8	0	1	1	1	1	0	0	0	1	10	0	0
1.0093	114	1	5	26	30	3904	3080	54.493213	31	29	29755.27539	23604.47852	6	7	40.359441	34.783551	3108.82969	67.799039	255	1520283973	4084496843	255	0.000704	0.000573	0.000131	150	103	0	0	10	0	2	1	1	2	0	0	0	6	10	0	0
0.001055	120	1	3	2	2	146	178	2843.601894	31	29	553554.5	674881.5	0	0	0.011	0.009	0.0	0.0	0	0	0	0	0.0	0.0	0.0	73	89	0	0	7	0	4	1	1	1	0	0	0	2	15	0	0
1.076855	114	1	5	122	126	7812	15762	229.371654	31	29	57560.21484	116167.9219	30	32	8.896794	8.610368	562.204671	555.451533	255	3739196959	1594803979	255	0.00069	0.000553	0.000137	64	125	0	0	13	0	1	1	1	1	0	0	0	3	7	0	0
1.280849	114	1	5	52	54	2934	3742	81.976878	31	29	17975.57813	22941.0332	11	15	25.107648	24.035527	1823.283524	60.373047	255	426987780	545182271	255	0.007153	0.006962	0.000191	56	69	0	0	10	0	7	1	1	4	0	0	0	7	12	0	0
0.001127	120	1	3	2	2	130	162	2661.934417	31	29	461401.9688	574977.8125	0	0	0.011	0.008	0.0	0.0	0	0	0	0	0.0	0.0	0.0	65	81	0	0	6	0	2	1	1	1	0	0	0	3	12	0	0
0.001605	120	1	3	4	4	528	304	4361.370723	31	29	1973831.75	1136448.625	0	0	0.415333	0.192	0.580298	0.266582	0	0	0	0	0.0	0.0	0.0	132	76	0	0	8	0	1	1	1	1	0	0	0	1	7	0	0
1.328333	114	1	5	28	30	4464	3080	42.910926	31	29	25927.23242	17935.26172	7	7	49.186407	45.785484	3143.591354	84.101031	255	1340282704	3776704058	255	0.000697	0.000549	0.000148	159	103	0	0	11	0	1	1	1	1	0	0	0	1	10	0	0
0.178222	114	1	5	24	26	2048	2410	274.937998	31	29	88114.82031	104050.0078	6	7	7.734043	7.10476	482.103589	463.678743	255	338581070	338849031	255	0.000776	0.000599	0.000177	85	93	0	0	5	0	5	2	1	1	0	0	0	5	14	0	0
0.065561	114	1	5	84	86	4862	80646	2577.752154	31	29	586324.1875	9726393.0	7	36	0.785181	0.7654	45.124904	44.334803	255	2013811321	4173547684	255	0.000631	0.000498	0.000133	58	938	0	0	9	0	2	1	1	1	0	0	0	3	5	0	0
0.30517	114	1	5	36	40	2898	21610	245.764656	31	29	73873.57813	552347.875	8	12	8.683457	7.809949	1047.979118	0.0	255	1855639415	4005487417	255	0.000738	0.000575	0.000163	81	540	0	0	7	0	4	1	1	1	0	0	0	2	15	0	0
0.004658	114	1	5	14	6	8928	320	4079.003796	31	29	14239588.0	458565.9063	4	1	0.358308	0.8068	19.575289	1.365994	255	3007863603	3023370644	255	0.000639	0.000488	0.000151	638	53	0	0	6	0	3	1	1	2	0	0	0	3	15	0	0
0.00632	114	1	5	24	26	2048	2410	7753.16436	31	29	2484810.0	2934177.25	6	7	0.259478	0.238625	15.749088	13.90273	255	846977554	2996835048	255	0.000776	0.000586	0.00019	85	93	0	0	13	0	1	1	1	1	0	0	0	3	2	0	0
0.001103	120	1	3	2	2	146	178	2719.854899	31	29	529465.0625	645512.25	0	0	0.011	0.012	0.0	0.0	0	0	0	0	0.0	0.0	0.0	73	89	0	0	9	0	1	1	1	1	0	0	0	2	12	0	0
0.301104	114	1	5	26	28	4240	2976	176.018912	31	29	108321.375	76252.71875	7	7	12.03104	11.133889	702.008045	18.097359	255	1948030477	4100683283	255	0.000619	0.000481	0.000138	163	106	0	0	11	0	1	1	1	1	0	0	0	1	8	0	0
0.795855	114	1	5	122	126	7820	15676	310.358048	31	29	77963.95313	156329.9844	30	32	6.574173	6.362792	443.896171	440.219087	255	2843967224	699603873	255	0.000651	0.000501	0.00015	64	124	0	0	4	0	1	1	1	1	0	0	0	3	11	0	0
0.025847	114	1	5	48	50	2974	33882	3752.853454	31	29	901613.375	10277402.0	7	18	0.542872	0.516388	31.154709	30.450465	255	4039196669	1904963927	255	0.000674	0.000539	0.000135	62	678	0	0	7	0	4	1	1	2	0	0	0	3	10	0	0
0.001044	120	1	3	2	2	146	178	2873.563127	31	29	559386.9375	681992.3125	0	0	0.008	0.002	0.0	0.0	0	0	0	0	0.0	0.0	0.0	73	89	0	0	11	0	2	1	1	1	0	0	0	3	10	0	0
6.419676	114	1	5	450	858	25264	1094788	203.592835	31	29	31413.42383	1362701.875	38	390	14.297006	7.490317	5547.950988	4015.290817	255	3747336808	1608344004	255	0.000591	0.000471	0.00012	56	1276	0	0	13	0	8	2	1	2	0	0	0	3	19	0	0
0.001085	120	1	3	2	2	146	178	2764.976968	31	29	538248.875	656221.1875	0	0	0.012	0.008	0.0	0.0	0	0	0	0	0.0	0.0	0.0	73	89	0	0	17	0	3	1	1	1	0	0	0	3	14	0	0
0.000964	120	1	3	2	2	146	178	3112.033175	31	29	605809.125	738589.1875	0	0	0.008	0.002	0.0	0.0	0	0	0	0	0.0	0.0	0.0	73	89	0	0	11	0	3	2	1	1	0	0	0	7	10	0	0
0.037675	114	1	5	66	68	3926	57982	3530.192367	31	29	821128.0625	12131121.0	7	27	0.574631	0.552701	0.0	30.92819	255	8163691	35003645	255	0.000782	0.00064	0.000142	59	853	0	0	32	0	4	1	1	2	0	0	0	6	15	0	0
0.001069	120	1	3	2	2	146	178	2806.361109	31	29	546304.9375	666043.0625	0	0	0.012	0.009	0.0	0.0	0	0	0	0	0.0	0.0	0.0	73	89	0	0	11	0	3	1	1	1	0	0	0	1	12	0	0
0.224127	114	1	5	14	6	8928	320	84.773367	31	29	295939.375	9530.311523	4	1	17.240539	44.690199	1562.081283	66.471406	255	426990877	1107933621	255	0.000679	0.000543	0.000136	638	53	0	0	10	0	7	1	1	4	0	0	0	7	12	0	0
0.004934	114	1	5	8	12	424	8824	3850.831085	31	29	601540.375	13115525.0	1	4	0.657286	0.403545	41.421423	21.373643	255	3007862614	3019507701	255	0.000612	0.00049	0.000122	53	735	0	0	6	0	3	1	1	2	0	0	0	3	15	0	0
40.02314	114	1	5	317	652	16966	946900	24.186008	31	29	3380.644287	188980.2813	2	301	126.654462	61.47866	7319.560772	4883.728533	255	3955738642	1888750278	255	0.00067	0.000518	0.000152	54	1452	0	0	8	0	1	1	1	1	0	0	0	1	7	0	0
0.001058	120	1	3	2	2	146	178	2835.538689	31	29	551984.875	672967.875	0	0	0.012	0.008	0.0	0.0	0	0	0	0	0.0	0.0	0.0	73	89	0	0	6	0	3	1	1	1	0	0	0	2	8	0	0
0.315814	114	1	5	52	42	37172	3380	294.47714	31	29	923531.0	83593.50781	18	8	6.185412	7.68922	627.993923	21.143121	255	1795642488	3946216578	255	0.000742	0.000551	0.000191	715	80	0	0	7	0	3	1	1	1	0	0	0	2	7	0	0
0.007067	114	1	5	24	24	2024	4312	6650.629661	31	29	2196122.75	4678647.0	6	6	0.289652	0.278913	17.810934	16.591814	255	4223390938	4219531957	255	0.000806	0.00064	0.000166	84	180	0	0	9	0	2	1	1	1	0	0	0	3	5	0	0
5.808687	114	1	5	458	858	25680	1094788	226.38506	31	29	35290.58984	1506038.0	38	390	12.709786	6.777364	5019.735298	3664.587133	255	1601955286	3757368820	255	0.000628	0.000482	0.000146	56	1276	0	0	13	0	8	2	1	2	0	0	0	3	19	0	0
0.383384	114	1	5	28	30	4560	3080	148.676005	31	29	91772.21875	62141.35156	7	7	14.187445	13.201931	761.668308	18.977514	255	2952058609	2960417279	255	0.000683	0.000524	0.000159	163	103	0	0	11	0	2	1	1	2	0	0	0	3	7	0	0
0.377592	114	1	5	28	30	4400	3080	150.956589	31	29	89895.97656	63094.55859	7	7	13.963297	13.001069	736.585895	18.190021	255	518582038	2999415501	255	0.000688	0.000556	0.000132	157	103	0	0	4	0	2	1	1	2	0	0	0	3	7	0	0
0.711738	114	1	3	82	121	5108	144478	283.812306	31	30	56717.5	1610525.25	8	51	8.786889	5.678983	1913.16892	1571.96995	255	32801315	2182814789	255	0.000578	0.000457	0.000121	62	1194	0	0	10	0	2	1	1	2	0	0	0	6	10	0	0
0.021646	114	1	5	16	18	1540	1644	1524.53106	31	29	533678.25	573962.875	4	4	1.415	1.246235	91.622303	2.389744	255	548164854	2704416845	255	0.000579	0.000456	0.000123	96	91	0	0	32	0	3	3	1	3	0	0	0	3	8	0	0
0.004529	120	1	3	4	4	568	312	1545.595124	31	29	752484.0	413336.2813	0	0	1.221	1.03	1.714736	1.448863	0	0	0	0	0.0	0.0	0.0	142	78	0	0	11	0	6	1	1	3	0	0	0	7	7	0	0
0.001077	120	1	3	2	2	146	178	2785.515187	31	29	542246.9375	661095.625	0	0	0.007	0.011	0.0	0.0	0	0	0	0	0.0	0.0	0.0	73	89	0	0	9	0	2	1	1	1	0	0	0	3	10	0	0
1.04573	114	1	5	52	54	2934	3742	100.408328	31	29	22017.15625	28099.03125	11	15	20.498234	19.721453	1589.748842	57.453621	255	2392366480	2397546014	255	0.000613	0.000489	0.000124	56	69	0	0	16	0	3	1	1	2	0	0	0	2	15	0	0
0.013351	120	1	3	4	4	568	320	524.305299	31	29	255261.7813	143809.4531	0	0	1.239333	3.943	1.742078	5.568467	0	0	0	0	0.0	0.0	0.0	142	80	0	0	11	0	2	1	1	2	0	0	0	3	7	0	0
0.696729	114	1	5	28	30	5008	3080	81.810861	31	29	55459.15234	34194.07031	7	7	25.791629	24.008311	1534.037453	40.017246	255	278582849	348616551	255	0.000637	0.000484	0.000153	179	103	0	0	12	0	1	1	1	1	0	0	0	2	14	0	0
0.020462	114	1	5	16	18	1540	1644	1612.745519	31	29	564558.6875	607174.25	4	4	1.343933	1.175353	82.533125	2.33376	255	548162894	553772489	255	0.000605	0.000474	0.000131	96	91	0	0	32	0	3	3	1	3	0	0	0	3	8	0	0
1.05654	114	1	5	14	18	1684	10168	29.341056	31	29	11842.42871	72720.39063	3	4	81.24769	62.123233	9065.46524	7936.713071	255	1820283214	3971086331	255	0.000576	0.000443	0.000133	120	565	0	0	17	0	3	1	1	1	0	0	0	3	16	0	0
0.004062	114	1	5	8	10	1044	824	4185.130275	31	29	1800098.375	1461349.0	2	2	0.525143	0.391556	33.363135	0.683922	255	2128028590	4274487272	255	0.000667	0.000532	0.000135	131	82	0	0	10	0	3	1	1	2	0	0	0	3	10	0	0
0.013865	114	1	5	38	40	2438	20194	5553.552255	31	29	1369780.0	11360981.0	7	13	0.376167	0.341436	23.353535	18.933772	255	1086978432	1087266864	255	0.000661	0.000538	0.000123	64	505	0	0	9	0	2	1	1	1	0	0	0	5	4	0	0
0.005956	114	1	5	24	26	2048	2410	8226.997733	31	29	2636668.75	3113499.0	6	7	0.234783	0.21432	14.092795	12.770677	255	2712049512	2712345039	255	0.000753	0.000587	0.000166	85	93	0	0	12	0	2	1	1	1	0	0	0	3	10	0	0
0.091158	114	1	5	24	26	2048	2410	537.528232	31	29	172272.3125	203427.0156	6	7	3.948217	3.62036	387.823612	0.0	255	2195905192	2196212374	255	0.000808	0.000637	0.000171	85	93	0	0	9	0	1	1	1	1	0	0	0	3	10	0	0
0.082216	114	1	5	24	26	2048	2410	595.991033	31	29	191009.0469	225552.2031	6	7	3.559609	3.26888	372.607568	0.0	255	2903964389	758812565	255	0.000622	0.00049	0.000132	85	93	0	0	2	0	1	1	1	1	0	0	0	1	14	0	0
6.195797	114	1	5	62	58	5928	8010	19.206569	31	29	7531.557129	10164.30957	14	17	101.57044	108.685387	11239.08789	11627.86187	255	1243122583	1243401646	255	0.00077	0.000613	0.000157	96	138	0	0	10	0	1	1	1	1	0	0	0	1	8	0	0
0.037836	114	1	5	36	38	2334	16920	1929.379411	31	29	479966.1563	3483455.0	7	12	1.0722	1.007459	66.06443	65.344389	255	632798965	2803163046	255	0.000715	0.000555	0.00016	65	445	0	0	10	0	3	1	1	2	0	0	0	6	16	0	0
0.208872	114	1	5	52	42	37408	3380	445.248753	31	29	1405224.25	126393.1953	18	8	4.088412	5.081024	481.359172	16.300061	255	622470382	623466040	255	0.000707	0.000545	0.000162	719	80	0	0	12	0	1	1	1	1	0	0	0	3	10	0	0
0.118635	114	1	5	48	50	2974	33882	817.633927	31	29	196434.4375	2239136.75	7	18	2.571456	2.410041	147.131346	141.907203	255	2752367528	675644663	255	0.000691	0.000539	0.000152	62	678	0	0	5	0	7	1	1	1	0	0	0	1	12	0	0
0.042241	114	1	5	36	38	2334	16920	1728.178798	31	29	429914.0625	3120191.25	7	12	1.198	1.126649	0.0	74.338052	255	1828028308	1862510960	255	0.000673	0.000551	0.000122	65	445	0	0	11	0	6	1	1	1	0	0	0	1	14	0	0
0.000989	120	1	3	2	2	130	162	3033.367149	31	29	525783.625	655207.3125	0	0	0.008	0.008	0.0	0.0	0	0	0	0	0.0	0.0	0.0	65	81	0	0	11	0	2	1	1	1	0	0	0	2	5	0	0
0.803141	114	1	5	28	30	4464	3080	70.971349	31	29	42881.63672	29663.5332	7	7	29.735149	27.673896	1716.247551	44.376547	255	3429863688	4117513179	255	0.000765	0.000594	0.000171	159	103	0	0	13	0	3	1	1	1	0	0	0	1	14	0	0
0.034358	114	1	3	43	41	2714	26406	2415.740252	32	30	617265.3125	5998487.0	7	15	0.818048	0.83965	63.551367	65.058969	255	668156787	2817996223	255	0.000664	0.000534	0.00013	63	644	0	0	7	0	1	1	1	1	0	0	0	1	13	0	0
0.040895	114	1	5	84	86	4862	80646	4132.53453	31	29	939968.1875	15592909.0	7	36	0.488675	0.475094	0.0	25.858338	255	1118582390	3278054686	255	0.00063	0.000508	0.000122	58	938	0	0	10	0	2	1	1	1	0	0	0	1	6	0	0
1.081199	114	1	5	14	18	1684	10168	28.671871	31	29	11572.33691	71061.84375	3	5	83.143536	63.569471	8793.378252	7700.002467	255	82472094	83489007	255	0.000634	0.000515	0.000119	120	565	0	0	10	0	1	1	1	1	0	0	0	1	12	0	0
0.034952	114	1	5	36	38	2334	16920	2088.578635	31	29	519569.6875	3770885.75	7	12	0.989886	0.930622	0.0	80.934225	255	272799356	2468795508	255	0.000642	0.000516	0.000126	65	445	0	0	6	0	3	1	1	1	0	0	0	2	14	0	0
0.031961	114	1	5	46	48	2854	31458	2909.796182	31	29	698851.6875	7710146.5	7	17	0.703133	0.666553	50.648036	49.726154	255	966978134	967294122	255	0.000774	0.000622	0.000152	62	655	0	0	13	0	3	1	1	1	0	0	0	3	15	0	0
0.093715	114	1	5	78	80	4550	67380	1675.29216	31	29	383460.5	5680030.0	7	33	1.212169	1.180253	81.401378	80.34804	255	220541108	221378062	255	0.000594	0.00047	0.000124	58	842	0	0	4	0	6	1	1	1	0	0	0	2	7	0	0
0.016131	114	1	5	16	18	1540	1644	2045.750343	31	29	716136.625	770194.0	4	4	1.0522	0.920647	67.424651	1.519321	255	548159872	555383344	255	0.000607	0.000476	0.000131	96	91	0	0	32	0	3	3	1	3	0	0	0	3	8	0	0
0.016093	114	1	5	38	40	2438	20194	4784.688766	31	29	1180140.375	9788106.0	7	13	0.397297	0.398513	24.177476	23.85445	255	2133807579	2134097435	255	0.00069	0.000544	0.000146	64	505	0	0	13	0	2	1	1	1	0	0	0	3	5	0	0
0.011967	114	1	5	38	40	2438	20194	6434.361364	31	29	1587031.0	13162865.0	7	13	0.312568	0.290077	18.366504	17.256352	255	938580849	938933830	255	0.000799	0.000643	0.000156	64	505	0	0	12	0	2	1	1	1	0	0	0	2	6	0	0
0.041025	114	1	5	48	50	2974	33374	2364.411854	31	29	568043.875	6377964.5	7	18	0.86634	0.821633	59.983417	58.323846	255	2778182126	633202492	255	0.000921	0.000753	0.000168	62	667	0	0	10	0	1	1	1	1	0	0	0	6	7	0	0
0.04713	114	1	5	48	50	2974	33374	2058.137074	31	29	494462.125	5551793.0	7	18	0.995468	0.95051	66.244675	64.360551	255	2892048838	2892300787	255	0.000712	0.000548	0.000164	62	667	0	0	8	0	2	1	1	1	0	0	0	1	12	0	0
0.00182	120	1	3	4	4	536	304	3846.153836	31	29	1767033.0	1002197.813	0	0	0.479	0.243333	0.671044	0.336352	0	0	0	0	0.0	0.0	0.0	134	76	0	0	10	0	8	1	1	3	0	0	0	7	19	0	0
1.006637	114	1	5	14	18	1684	10168	30.79561	31	29	12429.50586	76325.42969	3	5	77.408	59.182176	8766.200437	7674.575764	255	3497608690	1349057042	255	0.000671	0.000535	0.000136	120	565	0	0	11	0	1	1	1	1	0	0	0	7	6	0	0
0.023332	114	1	5	46	48	2854	31458	3985.942092	31	29	957311.875	10561632.0	7	17	0.51	0.484596	31.872034	30.566298	255	4163388690	2014105420	255	0.000667	0.000544	0.000123	62	655	0	0	9	0	4	1	1	1	0	0	0	3	10	0	0
0.005049	114	1	5	8	10	1028	822	3367.003348	31	29	1426025.0	1172509.375	2	2	0.674286	0.508444	38.133616	0.938596	255	2693545095	2694475531	255	0.000603	0.000468	0.000135	129	82	0	0	8	0	3	2	1	1	0	0	0	7	15	0	0
0.035132	120	1	3	4	4	528	304	199.248558	31	29	90174.20313	51918.48047	0	0	7.009	7.699	9.899495	10.879545	0	0	0	0	0.0	0.0	0.0	132	76	0	0	4	0	2	1	1	2	0	0	0	3	7	0	0
0.009571	114	1	5	36	38	2334	16920	7627.207187	31	29	1897398.375	13770766.0	7	12	0.262543	0.242973	15.01929	13.812111	255	2662379397	524135626	255	0.00073	0.000576	0.000154	65	445	0	0	17	0	3	1	1	1	0	0	0	3	8	0	0
0.017138	114	1	5	48	50	2974	33374	5659.936791	31	29	1359785.25	15267592.0	7	18	0.357298	0.33698	20.495129	19.479054	255	2827854763	682773104	255	0.000801	0.000615	0.000186	62	667	0	0	6	0	1	1	1	1	0	0	0	2	14	0	0
0.123728	114	1	5	50	52	3078	33986	816.30674	31	29	195073.0625	2155243.75	7	18	2.515306	2.414804	155.931378	4.121203	255	2816562534	713036802	255	0.000707	0.000569	0.000138	62	654	0	0	9	0	2	1	1	1	0	0	0	2	9	0	0
0.001783	120	1	3	4	4	528	304	3925.967567	31	29	1776780.75	1022995.0	0	0	0.448667	0.235	0.624613	0.324567	0	0	0	0	0.0	0.0	0.0	132	76	0	0	11	0	6	1	1	3	0	0	0	7	7	0	0
0.001358	120	1	3	2	2	146	178	2209.131108	31	29	430044.1875	524300.4375	0	0	0.012	0.004	0.0	0.0	0	0	0	0	0.0	0.0	0.0	73	89	0	0	7	0	2	1	1	1	0	0	0	3	10	0	0
1.007476	114	1	5	12	18	1580	10168	28.784806	31	29	11505.98145	76261.86719	3	5	91.556179	59.230293	9529.950096	7674.377839	255	2035641851	2036639150	255	0.00074	0.000556	0.000184	132	565	0	0	9	0	2	1	1	1	0	0	0	2	4	0	0
0.001032	120	1	3	2	2	130	162	2906.976908	31	29	503876.0	627907.0	0	0	0.011	0.009	0.0	0.0	0	0	0	0	0.0	0.0	0.0	65	81	0	0	21	0	2	1	1	1	0	0	0	3	15	0	0
0.304364	114	1	5	14	6	8928	320	62.425255	31	29	217923.2813	7017.913086	4	1	23.412616	60.714	1957.073768	79.943578	255	246982542	2711567485	255	0.001392	0.00053	0.000862	638	53	0	0	16	0	3	1	1	2	0	0	0	2	15	0	0
0.001782	120	1	3	4	4	536	304	3928.170709	31	29	1804713.875	1023569.063	0	0	0.469	0.206333	0.656902	0.284034	0	0	0	0	0.0	0.0	0.0	134	76	0	0	8	0	2	1	1	1	0	0	0	1	7	0	0
0.801101	114	1	3	32	32	2596	18778	78.641766	31	29	25115.43359	181669.9688	7	11	25.841968	25.800097	2505.887798	2508.956814	255	2000281184	2000621563	255	0.000818	0.000643	0.000175	81	587	0	0	17	0	3	1	1	1	0	0	0	3	8	0	0
0.001106	120	1	3	2	2	146	178	2712.477299	31	29	528028.9375	643761.25	0	0	0.012	0.003	0.0	0.0	0	0	0	0	0.0	0.0	0.0	73	89	0	0	10	0	3	1	1	1	0	0	0	3	12	0	0
0.388579	114	1	5	28	30	4464	3080	146.688314	31	29	88630.625	61310.56641	7	7	14.251519	13.379311	769.303115	18.274283	255	248159990	388582506	255	0.00071	0.000575	0.000135	159	103	0	0	24	0	6	1	1	3	0	0	0	7	11	0	0
0.015915	114	1	5	46	48	2854	31458	5843.543529	31	29	1403455.75	15483757.0	7	17	0.346311	0.326085	20.24749	19.550383	255	1118579098	1118898993	255	0.000738	0.000578	0.00016	62	655	0	0	4	0	3	1	1	2	0	0	0	2	5	0	0
1.012309	114	1	5	14	18	1684	10168	30.623062	31	29	12359.86328	75897.78125	3	5	77.830613	59.519471	8766.658002	7675.791109	255	3383390497	1234782784	255	0.000604	0.000474	0.00013	120	565	0	0	11	0	4	1	1	1	0	0	0	2	10	0	0
0.001058	120	1	3	2	2	146	178	2835.538689	31	29	551984.875	672967.875	0	0	0.012	0.008	0.0	0.0	0	0	0	0	0.0	0.0	0.0	73	89	0	0	13	0	1	2	1	1	0	0	0	2	7	0	0
0.193948	114	1	5	24	26	2048	2410	252.645038	31	29	80970.15625	95613.25781	6	7	8.417174	7.73416	494.825352	475.266328	255	1146978536	3292681715	255	0.000694	0.000588	0.000106	85	93	0	0	13	0	8	1	1	1	0	0	0	3	19	0	0
0.038814	114	1	5	36	38	2334	16920	1880.764634	31	29	467872.4063	3395682.0	7	12	1.0996	1.032324	67.771758	66.317599	255	742471321	2916493406	255	0.000761	0.000614	0.000147	65	445	0	0	9	0	3	1	1	1	0	0	0	1	7	0	0
3.636937	114	1	5	342	746	18266	1087890	298.877882	31	29	40062.28516	2389773.75	2	370	10.664578	4.86558	636.246672	396.140996	255	926064306	3088253819	255	0.012944	0.012072	0.000872	53	1458	0	0	6	0	3	1	1	1	0	0	0	4	10	0	0
0.018005	114	1	5	38	40	2438	20194	4276.589735	31	29	1054818.125	8748681.0	7	13	0.477324	0.456868	32.631555	32.362931	255	4039193271	1894115197	255	0.000788	0.000632	0.000156	64	505	0	0	7	0	4	1	1	2	0	0	0	3	10	0	0
0.363069	114	1	5	10	6	570	268	41.314461	254	252	11303.63672	4935.701172	2	1	40.341	57.381801	2025.701521	90.071094	255	779826902	2049328291	255	0.131975	0.075348	0.056627	57	45	0	0	8	1	2	2	1	2	0	0	0	2	8	0	0
1.142347	114	1	5	14	18	1684	10168	27.137114	31	29	10952.88965	67258.02344	3	5	87.846154	67.164471	8844.005646	7745.222724	255	2273545939	2274576706	255	0.000695	0.000546	0.000149	120	565	0	0	15	0	2	1	1	1	0	0	0	4	5	0	0
1.164912	114	1	5	14	18	1684	10168	26.611453	31	29	10740.72559	65955.19531	3	5	89.582695	68.490706	9020.083206	7897.801907	255	2242379770	93949856	255	0.001535	0.000566	0.000969	120	565	0	0	9	0	1	2	1	1	0	0	0	2	10	0	0
0.119818	114	1	5	86	84	4966	80542	1410.472527	31	29	327763.7813	5313659.0	7	36	1.405729	1.430928	86.228601	2.560531	255	3112368095	986783033	255	0.001861	0.001048	0.000813	58	959	0	0	13	0	2	1	1	1	0	0	0	3	9	0	0
1.086158	114	1	5	14	18	1684	10168	28.540966	31	29	11519.50195	70737.40625	3	5	83.522385	63.859941	8786.185568	7693.738667	255	3499198233	3504387222	255	0.000659	0.000535	0.000124	120	565	0	0	9	0	3	1	1	1	0	0	0	3	12	0	0
0.015924	114	1	5	46	48	2854	31458	5840.241421	31	29	1402662.75	15475007.0	7	17	0.3462	0.326064	19.303423	18.24774	255	1058578140	3208479993	255	0.000752	0.000588	0.000164	62	655	0	0	6	0	3	1	1	1	0	0	0	2	5	0	0
0.010052	114	1	5	36	38	2334	16920	7262.236246	31	29	1806605.625	13111818.0	7	12	0.276829	0.255757	16.843961	15.379023	255	2827857805	693114705	255	0.000721	0.000585	0.000136	65	445	0	0	6	0	3	1	1	1	0	0	0	2	7	0	0
14.027981	114	1	5	349	694	18630	1012052	74.280113	31	29	10594.25488	576330.4375	2	337	40.309316	20.241686	2485.637032	1729.416771	255	2260059050	237343020	255	0.000611	0.00049	0.000121	53	1458	0	0	4	0	1	1	1	1	0	0	0	2	10	0	0
0.036885	114	1	5	36	38	2334	16920	1979.124264	31	29	492341.0625	3573268.25	7	12	1.0444	0.981108	73.020826	69.962886	255	2577737948	442257993	255	0.000734	0.000579	0.000155	65	445	0	0	8	0	5	1	1	1	0	0	0	2	16	0	0
0.001014	120	1	3	2	2	146	178	2958.579772	31	29	575936.875	702169.625	0	0	0.008	0.003	0.0	0.0	0	0	0	0	0.0	0.0	0.0	73	89	0	0	11	0	4	1	1	1	0	0	0	1	16	0	0
0.006641	114	1	5	24	26	2048	2410	7378.406818	31	29	2364704.0	2792350.5	6	7	0.274	0.24224	17.34176	0.0	255	906977442	907277362	255	0.000716	0.000577	0.000139	85	93	0	0	5	0	2	1	1	1	0	0	0	1	4	0	0
0.027891	114	1	5	48	50	2974	33882	3477.824296	31	29	835538.3125	9524219.0	7	18	0.586043	0.558755	34.155531	34.58251	255	406326936	416223650	255	0.00065	0.000507	0.000143	62	678	0	0	11	0	2	1	1	1	0	0	0	3	7	0	0
0.00728	114	1	5	22	24	1920	4312	6181.318664	31	29	2014285.75	4541758.0	6	6	0.328619	0.290783	22.026458	16.862604	255	638578588	2788491380	255	0.000715	0.000581	0.000134	87	180	0	0	7	0	2	1	1	1	0	0	0	1	15	0	0
0.001044	120	1	3	2	2	130	162	2873.563127	31	29	498084.2813	620689.625	0	0	0.011	0.011	0.0	0.0	0	0	0	0	0.0	0.0	0.0	65	81	0	0	4	0	2	1	1	1	0	0	0	1	7	0	0
0.00475	120	1	3	4	4	568	312	1473.684258	31	29	717473.6875	394105.2813	0	0	1.232667	1.117	1.736183	1.572605	0	0	0	0	0.0	0.0	0.0	142	78	0	0	10	0	6	1	1	2	0	0	0	3	14	0	0
0.867618	114	1	5	120	124	7486	15110	280.077169	31	29	68454.08594	138208.2813	29	32	7.287571	7.049041	484.885467	478.785176	255	2457740579	2454705046	255	0.000722	0.000581	0.000141	62	122	0	0	15	0	6	1	1	1	0	0	0	4	11	0	0
0.001066	120	1	3	2	2	130	162	2814.258996	31	29	487804.9063	607879.9375	0	0	0.011	0.009	0.0	0.0	0	0	0	0	0.0	0.0	0.0	65	81	0	0	17	0	2	1	1	1	0	0	0	4	14	0	0
0.110805	114	1	5	84	86	4862	80646	1525.201967	31	29	346915.75	5754903.0	7	36	1.331121	1.290671	78.151155	78.044308	255	3352367313	3373373026	255	0.001268	0.001094	0.000174	58	938	0	0	5	0	8	1	1	1	0	0	0	2	19	0	0
0.157358	114	1	5	22	24	1920	4312	285.972104	31	29	93188.77344	210119.5938	6	6	7.476095	6.818044	478.538528	458.596912	255	2311711466	2311988737	255	0.000633	0.000535	9.8e-05	87	180	0	0	11	0	1	1	1	1	0	0	0	4	5	0	0
0.316757	114	1	5	62	58	5928	8010	375.682313	31	29	147317.9844	198814.875	14	17	5.192738	5.545719	359.460913	375.782692	255	3028159119	3024205235	255	0.000627	0.000489	0.000138	96	138	0	0	4	0	3	1	1	2	0	0	0	2	5	0	0
1.39769	114	1	5	52	42	37172	3380	66.538357	31	29	208675.7344	18888.30859	18	8	27.398549	34.077953	1951.573659	60.377852	255	3553415233	3663048401	255	0.000641	0.000491	0.00015	715	80	0	0	11	0	6	1	1	3	0	0	0	7	7	0	0
0.094206	114	1	5	78	80	4550	67380	1666.560554	31	29	381461.9063	5650426.0	7	33	1.218922	1.199808	74.316047	73.564949	255	2637735584	2638020994	255	0.000771	0.000614	0.000157	58	842	0	0	24	0	1	1	1	1	0	0	0	7	11	0	0
0.01693	114	1	5	48	50	2974	33374	5729.474016	31	29	1376491.375	15455168.0	7	18	0.353106	0.333184	19.667237	18.600171	255	872795329	3022687369	255	0.000753	0.000593	0.00016	62	667	0	0	17	0	2	1	1	1	0	0	0	4	10	0	0
0.017656	114	1	5	48	50	2974	33374	5493.882996	31	29	1319891.25	14819664.0	7	18	0.368191	0.347878	21.228372	19.811654	255	982468808	3132351956	255	0.000754	0.000599	0.000155	62	667	0	0	21	0	1	1	1	1	0	0	0	2	9	0	0
0.001116	120	1	3	2	2	146	178	2688.172044	31	29	523297.5	637992.8125	0	0	0.012	0.009	0.0	0.0	0	0	0	0	0.0	0.0	0.0	73	89	0	0	2	0	4	1	1	2	0	0	0	2	6	0	0
0.902032	114	1	5	28	30	5008	3080	63.190662	31	29	42836.61719	26411.47852	7	7	33.395481	31.084449	2158.010321	57.99618	255	4211453305	2370875397	255	0.000663	0.000551	0.000112	179	103	0	0	6	0	1	1	1	1	0	0	0	4	8	0	0
0.033986	114	1	5	46	48	2854	31458	2736.421001	31	29	657211.8125	7250750.5	7	17	0.747978	0.698043	45.089378	43.183889	255	3352364178	1207219271	255	0.001337	0.001172	0.000165	62	655	0	0	5	0	2	1	1	1	0	0	0	2	12	0	0
0.777722	114	1	5	122	126	7818	15172	317.594204	31	29	79761.14844	154831.6719	30	32	6.421314	6.217312	428.526416	425.528182	255	3793414770	3798694873	255	0.000686	0.000553	0.000133	64	120	0	0	5	0	3	1	1	1	0	0	0	1	12	0	0
0.528093	114	1	5	98	184	6042	217382	532.103267	31	29	90605.25781	3275196.0	11	80	5.440577	2.882989	1196.249249	870.789285	255	548162037	552955095	255	0.000689	0.000501	0.000188	62	1181	0	0	8	0	3	3	1	3	0	0	0	7	7	0	0
0.001087	120	1	3	2	2	146	178	2759.889575	31	29	537258.5	655013.8125	0	0	0.01	0.008	0.0	0.0	0	0	0	0	0.0	0.0	0.0	73	89	0	0	15	0	7	1	1	3	0	0	0	6	14	0	0
0.009884	114	1	5	36	38	2334	16920	7385.673947	31	29	1837312.875	13334683.0	7	12	0.273314	0.253378	17.558274	16.657488	255	3022379123	3028678763	255	0.000658	0.000503	0.000155	65	445	0	0	17	0	1	1	1	1	0	0	0	4	7	0	0
1.304971	114	1	5	122	126	7820	15676	189.27624	31	29	47547.41797	95340.05469	30	32	10.781917	10.435416	731.828029	720.910441	255	1833810568	1847972434	255	0.000675	0.000538	0.000137	64	124	0	0	11	0	2	1	1	1	0	0	0	3	4	0	0
0.009568	114	1	5	32	24	3728	5474	5748.327632	31	29	3020066.75	4386287.5	7	7	0.308645	0.386826	21.01572	0.570081	255	818578973	2968461325	255	0.000663	0.000531	0.000132	117	228	0	0	21	0	1	1	1	1	0	0	0	3	9	0	0
0.000963	120	3	3	2	2	146	178	3115.264802	31	29	606438.1875	739356.1875	0	0	0.006	0.01	0.0	0.0	0	0	0	0	0.0	0.0	0.0	73	89	0	0	1	0	7	1	1	2	0	0	0	5	1	0	0
1.745964	114	1	5	52	42	37172	3380	53.265702	31	29	167050.4063	15120.58594	18	8	34.226588	42.572414	2733.297872	86.92832	255	1288027831	1373041146	255	0.000636	0.000491	0.000145	715	80	0	0	8	0	6	1	1	1	0	0	0	1	7	0	0
0.009137	114	1	5	36	38	2334	16920	7989.493306	31	29	1987523.25	14424866.0	7	12	0.2522	0.232676	0.0	13.365112	255	982472406	3138789262	255	0.000656	0.000525	0.000131	65	445	0	0	21	0	3	1	1	1	0	0	0	2	16	0	0
0.001106	120	1	3	2	2	146	178	2712.477299	31	29	528028.9375	643761.25	0	0	0.011	0.008	0.0	0.0	0	0	0	0	0.0	0.0	0.0	73	89	0	0	24	0	2	2	1	1	0	0	0	7	5	0	0
0.001229	120	1	3	2	2	146	178	2441.008861	31	29	475183.0625	579332.75	0	0	0.012	0.012	0.0	0.0	0	0	0	0	0.0	0.0	0.0	73	89	0	0	9	0	4	2	1	1	0	0	0	3	6	0	0
0.001741	120	1	3	4	4	536	304	4020.677805	31	29	1847214.25	1047673.75	0	0	0.453333	0.212667	0.632625	0.292991	0	0	0	0	0.0	0.0	0.0	134	76	0	0	16	0	3	1	1	2	0	0	0	2	11	0	0
0.001001	120	1	3	2	2	146	178	2997.002832	31	29	583416.5625	711288.6875	0	0	0.008	0.005	0.0	0.0	0	0	0	0	0.0	0.0	0.0	73	89	0	0	13	0	4	2	1	1	0	0	0	2	16	0	0
0.001418	120	1	3	2	2	146	178	2115.655897	31	29	411847.6875	502115.6563	0	0	0.002	0.004	0.0	0.0	0	0	0	0	0.0	0.0	0.0	73	89	0	0	10	0	3	2	1	2	0	0	0	3	10	0	0
0.006495	114	1	5	8	12	424	8824	2925.327236	31	29	456966.9063	9963357.0	1	4	0.882571	0.545909	59.903738	30.555294	255	1866984304	1875277652	255	0.00062	0.000486	0.000134	53	735	0	0	13	0	7	1	1	5	0	0	0	8	15	0	0
0.00315	114	1	5	6	8	320	1916	4126.984122	31	29	678095.25	4259047.5	1	2	0.5628	0.365143	31.037114	0.578437	255	3007861670	3011886733	255	0.000727	0.00059	0.000137	53	240	0	0	15	0	3	1	1	2	0	0	0	2	16	0	0
0.001662	120	1	3	4	4	528	304	4211.793107	31	29	1906137.25	1097473.0	0	0	0.387333	0.233667	0.543529	0.327626	0	0	0	0	0.0	0.0	0.0	132	76	0	0	5	0	6	1	1	2	0	0	0	2	11	0	0
0.027399	114	1	5	52	42	37274	3380	3394.28449	31	29	10674258.0	963538.8125	18	8	0.530431	0.65439	32.489201	1.312299	255	2435908319	287372720	255	0.000685	0.000563	0.000122	717	80	0	0	7	0	3	1	1	1	0	0	0	2	10	0	0
0.009871	114	1	5	36	38	2334	16920	7395.400351	31	29	1839732.5	13352243.0	7	12	0.273886	0.25373	17.25716	16.11486	255	812798037	823245512	255	0.0006	0.000479	0.000121	65	445	0	0	6	0	4	1	1	1	0	0	0	2	16	0	0
0.004585	114	1	5	18	18	3944	2456	7633.587419	31	29	6499454.5	4047982.25	7	7	0.252882	0.239824	12.610644	0.334897	255	4037609328	1891234795	255	0.000702	0.000503	0.000199	219	136	0	0	10	0	6	1	1	2	0	0	0	3	14	0	0
0.023834	114	1	5	52	54	2934	3742	4405.471285	31	29	966014.9375	1232860.625	11	15	0.460431	0.438755	33.039326	0.788268	255	3007860456	863537145	255	0.000727	0.000576	0.000151	56	69	0	0	15	0	3	1	1	2	0	0	0	2	16	0	0
0.039613	114	1	5	84	86	4862	80646	4266.27611	31	29	970388.5	16097543.0	7	36	0.473217	0.4606	24.614706	24.205789	255	3148161617	1009032324	255	0.000587	0.000456	0.000131	58	938	0	0	6	0	2	1	1	2	0	0	0	4	11	0	0
0.22252	114	1	5	84	86	4862	80646	759.482315	31	29	172748.5156	2865684.0	7	36	2.677386	2.611059	155.005766	153.581781	255	1626986508	1654879799	255	0.000747	0.000576	0.000171	58	938	0	0	13	0	1	1	1	1	0	0	0	8	4	0	0
0.076032	114	1	5	18	20	4552	2560	486.637219	31	29	452441.0938	255892.2656	7	7	4.452	3.973368	550.602695	15.766904	255	526328332	529550273	255	0.000668	0.000533	0.000135	253	128	0	0	11	0	2	1	1	2	0	0	0	4	8	0	0
0.121799	114	1	5	66	68	3926	57982	1091.962992	31	29	253992.2344	3752411.75	7	27	1.854708	1.808433	101.649533	100.502529	255	488157591	545037242	255	0.000788	0.000629	0.000159	59	853	0	0	24	0	5	1	1	1	0	0	0	7	16	0	0
1.292236	114	1	5	12	16	1580	7488	20.894017	31	29	8970.498047	43459.55469	3	4	117.445	86.116135	12067.88955	10344.06203	255	392799256	393677190	255	0.000605	0.000489	0.000116	132	468	0	0	4	0	1	1	1	1	0	0	0	1	8	0	0
0.012181	114	1	5	36	38	2334	16920	5992.939897	31	29	1490846.375	10820130.0	7	12	0.337486	0.314595	22.670963	20.570836	255	4153413826	4165179434	255	0.000666	0.00054	0.000126	65	445	0	0	13	0	6	1	1	1	0	0	0	2	14	0	0
0.802992	114	1	5	122	126	7820	15676	307.599583	31	29	77271.00781	154940.5313	30	32	6.633562	6.419576	445.173883	441.411696	255	142471736	2293039073	255	0.000714	0.00054	0.000174	64	124	0	0	3	0	3	1	1	1	0	0	0	1	7	0	0
0.007273	114	1	5	18	18	4040	2456	4812.319406	31	29	4197442.5	2551904.25	7	7	0.407765	0.399294	21.082434	0.519541	255	3952369579	1810553916	255	0.000607	0.000477	0.00013	224	136	0	0	5	0	4	1	1	3	0	0	0	4	9	0	0
0.016895	114	1	5	46	48	2854	31458	5504.587191	31	29	1322048.0	14585617.0	7	17	0.368156	0.346787	20.955168	20.066537	255	3148158545	3148471526	255	0.000746	0.000586	0.00016	62	655	0	0	6	0	2	1	1	2	0	0	0	4	11	0	0
0.00098	120	1	3	2	2	132	164	3061.224453	31	29	538775.5	669387.75	0	0	0.001	0.008	0.0	0.0	0	0	0	0	0.0	0.0	0.0	66	82	0	0	8	0	5	2	1	2	0	0	0	7	16	0	0
0.0011	120	1	3	2	2	146	178	2727.272742	31	29	530909.125	647272.75	0	0	0.011	0.002	0.0	0.0	0	0	0	0	0.0	0.0	0.0	73	89	0	0	13	0	3	1	1	1	0	0	0	2	12	0	0
0.015995	114	1	5	38	40	2438	20194	4814.004509	31	29	1187371.125	9848078.0	7	13	0.422811	0.394513	25.971161	24.59161	255	406323666	406596541	255	0.00077	0.000601	0.000169	64	505	0	0	11	0	2	1	1	1	0	0	0	3	10	0	0
0.076891	114	1	5	66	68	3926	57982	1729.721348	31	29	402335.7813	5943999.0	7	27	1.178077	1.140075	0.0	71.380488	255	3312053617	1181989548	255	0.00065	0.000503	0.000147	59	853	0	0	11	0	7	1	1	2	0	0	0	4	14	0	0
0.030847	114	1	5	122	126	7818	15172	8007.261657	31	29	2010957.25	3903653.5	30	32	0.252157	0.2408	15.920767	14.092099	255	752799671	753864203	255	0.000842	0.000742	0.0001	64	120	0	0	17	0	1	1	1	1	0	0	0	4	12	0	0
0.045927	114	1	5	46	48	2854	31458	2024.952673	31	29	486337.0313	5365558.5	7	17	1.013133	0.963936	65.333695	63.570109	255	1626979951	3772655439	255	0.000745	0.000615	0.00013	62	655	0	0	13	0	7	1	1	5	0	0	0	8	15	0	0
1.046783	114	1	5	14	18	1684	10168	29.614544	31	29	11952.81152	73398.21094	3	5	80.493387	61.545882	8772.977801	7681.517881	255	98581926	2245037214	255	0.000635	0.000499	0.000136	120	565	0	0	4	0	3	1	1	1	0	0	0	2	10	0	0
0.004695	120	1	3	4	4	568	312	1490.947777	31	29	725878.5625	398722.0313	0	0	1.273333	1.06	1.787331	1.487045	0	0	0	0	0.0	0.0	0.0	142	78	0	0	12	0	4	1	1	2	0	0	0	2	11	0	0
0.001108	120	1	3	2	2	146	178	2707.581093	31	29	527075.8125	642599.25	0	0	0.011	0.001	0.0	0.0	0	0	0	0	0.0	0.0	0.0	73	89	0	0	11	0	6	2	1	2	0	0	0	7	14	0	0
0.037915	114	1	5	36	38	2334	16920	1925.359416	31	29	478966.125	3476196.75	7	12	1.105824	1.008405	0.0	64.918386	255	3427857687	1334446853	255	0.000759	0.0006	0.000159	65	445	0	0	8	0	2	1	1	1	0	0	0	4	7	0	0
0.001638	120	1	3	4	4	528	304	4273.504231	31	29	1934065.875	1113553.125	0	0	0.424667	0.205	0.592791	0.282846	0	0	0	0	0.0	0.0	0.0	132	76	0	0	11	0	2	1	1	2	0	0	0	4	8	0	0
0.00104	120	1	3	2	2	146	178	2884.615377	31	29	561538.4375	684615.375	0	0	0.01	0.009	0.0	0.0	0	0	0	0	0.0	0.0	0.0	73	89	0	0	5	0	3	1	1	1	0	0	0	1	11	0	0
0.017854	114	1	5	48	50	2974	33882	5432.956349	31	29	1305253.75	14878459.0	7	18	0.372681	0.353633	21.712272	21.004459	255	3083974240	3091515764	255	0.000671	0.000523	0.000148	62	678	0	0	4	0	1	1	1	1	0	0	0	2	8	0	0
0.02153	114	1	5	16	18	1540	1644	1532.744972	31	29	536553.625	577055.25	4	4	1.411	1.238471	84.640053	2.281119	255	548163939	554301913	255	0.000603	0.000471	0.000132	96	91	0	0	8	0	3	3	1	3	0	0	0	7	7	0	0
1.072916	114	1	5	12	18	1580	10168	27.029142	31	29	10804.2002	71610.45313	3	5	97.506364	63.080415	9553.071555	7692.927086	255	2718184851	2719231282	255	0.000723	0.000544	0.000179	132	565	0	0	17	0	1	1	1	1	0	0	0	1	6	0	0
1.177326	114	1	5	146	150	12144	27416	250.56782	31	29	81955.21094	185056.6563	39	45	8.117311	7.89749	580.25636	574.543213	255	3617605081	1468316890	255	0.000713	0.000589	0.000124	83	183	0	0	11	0	6	1	1	2	0	0	0	7	14	0	0
0.059561	114	1	5	84	86	4862	80646	2837.42721	31	29	645388.75	10706200.0	7	36	0.713121	0.703083	39.245316	39.347836	255	2491713560	361036334	255	0.000624	0.000498	0.000126	58	938	0	0	7	0	3	1	1	1	0	0	0	2	10	0	0
0.105316	114	1	5	38	40	2438	20194	731.132984	31	29	180333.4688	1495689.25	7	13	2.837622	2.684897	161.817736	156.524881	255	3836558681	3836831015	255	0.000778	0.000599	0.000179	64	505	0	0	13	0	3	1	1	1	0	0	0	4	11	0	0
0.264473	120	1	3	4	4	568	320	26.467731	31	29	12886.00391	7259.720703	0	0	83.042336	24.034666	117.429695	33.980254	0	0	0	0	0.0	0.0	0.0	142	80	0	0	21	0	3	1	1	1	0	0	0	3	11	0	0
0.433482	114	1	5	122	126	7820	15676	569.804525	31	29	143138.5938	287015.375	30	32	3.609258	3.463408	397.01911	391.947167	255	3067859208	923495165	255	0.000708	0.000552	0.000156	64	124	0	0	4	0	3	1	1	1	0	0	0	3	16	0	0
1.26417	114	1	5	12	18	1580	10168	22.939952	31	29	9169.652344	60776.63281	3	5	114.892185	74.330234	9757.751872	7829.414564	255	152798386	2320096389	255	0.000689	0.000554	0.000135	132	565	0	0	9	0	4	2	1	1	0	0	0	2	16	0	0
0.903966	114	1	5	62	58	5928	8010	131.642118	31	29	51621.41016	69666.33594	14	17	14.819115	15.843245	969.675844	0.0	255	68156019	2218039186	255	0.000753	0.000595	0.000158	96	138	0	0	5	0	2	1	1	1	0	0	0	2	17	0	0
0.387578	114	1	5	10	6	574	268	38.701886	254	252	10671.40039	4623.585449	2	1	43.064222	55.406602	2120.487663	86.445117	255	3586888458	3988092530	255	0.126257	0.099212	0.027045	57	45	0	0	8	1	2	2	1	2	0	0	0	2	8	0	0
1.013433	114	1	5	14	18	1684	10168	30.589097	31	29	12346.1543	75813.59375	3	5	77.925541	59.580824	8782.350844	7691.639762	255	4099195568	1954872751	255	0.000684	0.000553	0.000131	120	565	0	0	9	0	2	1	1	1	0	0	0	3	10	0	0
0.002481	120	1	3	4	4	536	304	2821.44293	31	29	1296251.5	735187.4375	0	0	0.430667	0.485333	0.601985	0.683536	0	0	0	0	0.0	0.0	0.0	134	76	0	0	5	0	4	1	1	3	0	0	0	4	9	0	0
0.038838	114	1	5	84	86	4862	80646	4351.408515	31	29	989752.3125	16418766.0	7	36	0.464012	0.451259	24.744963	24.094969	255	1058581420	3213834017	255	0.000657	0.000478	0.000179	58	938	0	0	6	0	3	1	1	1	0	0	0	2	10	0	0
0.016891	114	1	5	48	50	2974	33374	5742.702945	31	29	1379669.625	15490852.0	7	18	0.353085	0.331612	20.075112	19.582493	255	812794883	2958487682	255	0.000795	0.000631	0.000164	62	667	0	0	6	0	2	1	1	1	0	0	0	2	10	0	0
0.086006	114	1	5	48	50	2974	33374	1127.828283	31	29	270957.8438	3042299.25	7	18	1.823149	1.74451	108.499928	105.499502	255	1282468053	3428126100	255	0.000641	0.000514	0.000127	62	667	0	0	8	0	7	1	1	2	0	0	0	4	14	0	0
0.0012	120	1	3	2	2	130	162	2499.999881	31	29	433333.3125	540000.0	0	0	0.011	0.008	0.0	0.0	0	0	0	0	0.0	0.0	0.0	65	81	0	0	15	0	2	1	1	1	0	0	0	4	17	0	0
0.00113	120	3	3	2	2	132	164	2654.867281	31	29	467256.6563	580531.0	0	0	0.012	0.008	0.0	0.0	0	0	0	0	0.0	0.0	0.0	66	82	0	0	1	0	6	2	1	1	0	0	0	3	1	0	0
0.001059	120	1	3	2	2	146	178	2832.861107	31	29	551463.625	672332.375	0	0	0.007	0.008	0.0	0.0	0	0	0	0	0.0	0.0	0.0	73	89	0	0	7	0	2	1	1	1	0	0	0	2	4	0	0
0.001013	120	1	3	2	2	130	162	2961.500406	31	29	513326.75	639684.0625	0	0	0.006	0.002	0.0	0.0	0	0	0	0	0.0	0.0	0.0	65	81	0	0	13	0	1	1	1	1	0	0	0	8	2	0	0
0.001133	120	1	3	2	2	146	178	2647.83757	31	29	515445.7188	628420.125	0	0	0.011	0.01	0.0	0.0	0	0	0	0	0.0	0.0	0.0	73	89	0	0	11	0	3	1	1	1	0	0	0	3	10	0	0
0.004555	120	1	3	4	4	568	304	1536.77278	31	29	748188.8125	400439.0938	0	0	1.218333	1.024333	1.713086	1.437312	0	0	0	0	0.0	0.0	0.0	142	76	0	0	16	0	3	1	1	2	0	0	0	2	11	0	0
0.001047	120	1	3	2	2	146	178	2865.329359	31	29	557784.125	680038.1875	0	0	0.012	0.003	0.0	0.0	0	0	0	0	0.0	0.0	0.0	73	89	0	0	8	0	2	1	1	1	0	0	0	1	14	0	0
6.069776	114	1	5	230	236	24344	29452	76.609087	31	29	31947.14258	38654.47266	54	67	26.505571	25.826188	1793.075519	1769.387028	255	3152703476	3152956353	255	0.000597	0.000485	0.000112	106	125	0	0	15	0	3	1	1	1	0	0	0	4	15	0	0
1.027991	114	1	5	12	18	1580	10168	28.210362	31	29	11276.36231	74739.95313	3	5	93.420183	60.436939	9588.822961	7722.469872	255	2255908490	2252798928	255	0.000692	0.000557	0.000135	132	565	0	0	11	0	2	1	1	1	0	0	0	4	7	0	0
0.016903	114	1	5	48	50	2974	33374	5738.626296	31	29	1378690.125	15479856.0	7	18	0.353128	0.332082	19.609988	19.059428	255	1522468428	3672362627	255	0.000776	0.00062	0.000156	62	667	0	0	9	0	2	1	1	1	0	0	0	2	14	0	0
7.010591	114	1	5	660	1278	36762	1641360	276.296248	31	29	41887.48047	1871540.875	55	583	10.637719	5.489468	4791.984052	3442.528357	255	3747337770	1605424642	255	0.000685	0.000536	0.000149	56	1284	0	0	13	0	1	1	1	1	0	0	0	4	19	0	0
0.148191	114	1	5	28	26	1874	10834	357.646539	31	30	97603.76563	562409.3125	6	8	4.701852	5.90484	237.369746	7.920925	255	2730124494	2788624531	255	0.000699	0.000566	0.000133	67	417	0	0	8	0	5	1	1	2	0	0	0	4	10	0	0
0.001137	120	1	3	2	2	146	178	2638.522328	31	29	513632.3438	626209.3125	0	0	0.011	0.009	0.0	0.0	0	0	0	0	0.0	0.0	0.0	73	89	0	0	7	0	2	2	1	1	0	0	0	2	11	0	0
0.001089	120	1	3	2	2	146	178	2754.820869	31	29	536271.8125	653810.8125	0	0	0.011	0.009	0.0	0.0	0	0	0	0	0.0	0.0	0.0	73	89	0	0	10	0	4	1	1	1	0	0	0	2	7	0	0
1.038761	114	1	5	14	18	1684	10168	29.843245	31	29	12045.11914	73965.03906	3	5	79.873231	61.071235	8774.968482	7686.876467	255	1773810599	1775256932	255	0.000826	0.000549	0.000277	120	565	0	0	7	0	4	1	1	1	0	0	0	2	6	0	0
0.001011	120	1	3	2	2	146	178	2967.359007	31	29	577645.875	704253.1875	0	0	0.011	0.007	0.0	0.0	0	0	0	0	0.0	0.0	0.0	73	89	0	0	24	0	2	2	1	1	0	0	0	7	4	0	0
0.032017	114	1	5	78	80	4550	67380	4903.644936	31	29	1122403.75	16625668.0	7	33	0.411545	0.398873	21.397885	20.732754	255	3312050092	3312284255	255	0.000678	0.000499	0.000179	58	842	0	0	11	0	1	1	1	1	0	0	0	4	3	0	0
8.014785	114	1	5	364	746	19410	1087890	138.36928	31	29	19321.29297	1084427.875	2	370	22.07835	10.757436	1461.970131	984.448624	255	1241948378	1243543636	255	0.000622	0.000493	0.000129	53	1458	0	0	9	0	1	1	1	1	0	0	0	1	4	0	0
0.020055	114	1	5	18	20	4488	2560	1844.926476	31	29	1690949.875	970132.125	7	7	1.160529	1.028316	123.761678	3.346688	255	1658583974	3811349939	255	0.000653	0.000512	0.000141	249	128	0	0	21	0	4	1	1	4	0	0	0	5	15	0	0
0.005342	120	1	3	4	4	568	312	1310.370607	31	29	637963.3125	350430.5313	0	0	1.480333	0.983	2.085023	1.384516	0	0	0	0	0.0	0.0	0.0	142	78	0	0	5	0	6	1	1	2	0	0	0	2	11	0	0
0.049038	114	1	5	48	50	2974	33374	1978.057816	31	29	475223.2813	5335780.5	7	18	1.035915	0.987163	67.869245	66.192058	255	1652797547	3802713192	255	0.000821	0.000656	0.000165	62	667	0	0	9	0	1	1	1	1	0	0	0	2	7	0	0
0.006385	114	1	5	22	24	1920	4312	7047.768254	31	29	2296632.75	5178387.0	6	6	0.285667	0.250087	18.10966	14.66329	255	2795906058	2796179168	255	0.00079	0.000626	0.000164	87	180	0	0	2	0	4	1	1	2	0	0	0	2	6	0	0
0.054187	114	1	5	52	54	2934	3742	1937.73415	31	29	424898.9688	542270.3125	11	15	1.056294	1.012547	100.569238	2.727878	255	340545718	341647503	255	0.000652	0.000517	0.000135	56	69	0	0	8	0	6	1	1	5	0	0	0	5	11	0	0
0.068479	114	1	5	22	24	1920	4312	657.13575	31	29	214138.6406	482834.1563	6	6	3.243857	2.956174	0.0	300.098899	255	1342469670	1342697893	255	0.000598	0.000481	0.000117	87	180	0	0	11	0	2	1	1	1	0	0	0	4	9	0	0
0.457039	114	1	5	24	28	2048	2514	111.587852	31	29	34360.30469	42447.14453	6	7	19.856914	16.905334	1305.22972	0.0	255	3532363621	1387267470	255	0.000765	0.000584	0.000181	85	90	0	0	5	0	3	1	1	1	0	0	0	1	11	0	0
0.010868	114	1	5	38	40	2438	20194	7085.02033	31	29	1747515.625	14493927.0	7	13	0.285162	0.261923	16.613403	16.245488	255	3683966691	1538927020	255	0.000789	0.000642	0.000147	64	505	0	0	15	0	1	1	1	1	0	0	0	8	11	0	0
0.393241	114	1	5	214	432	12414	539216	1640.215591	31	29	251367.4844	10944291.0	21	193	1.844714	0.912851	110.606636	57.72505	255	2693547544	552226153	255	0.000887	0.000712	0.000175	58	1248	0	0	8	0	3	3	1	3	0	0	0	7	7	0	0
0.004839	114	1	5	18	18	3824	2456	7232.899619	31	29	5971482.0	3835503.25	7	7	0.265706	0.253118	13.033335	0.32836	255	3978186474	1835767005	255	0.000665	0.000531	0.000134	212	136	0	0	8	0	4	1	1	3	0	0	0	5	7	0	0
0.00116	120	1	3	2	2	146	178	2586.206929	31	29	503448.2813	613793.125	0	0	0.008	0.008	0.0	0.0	0	0	0	0	0.0	0.0	0.0	73	89	0	0	9	0	3	2	1	1	0	0	0	3	10	0	0
0.366143	114	1	3	26	27	8290	2459	142.021018	31	30	174183.3125	51739.34766	4	6	12.881	14.064346	1393.689126	39.426398	255	2850125657	2849170242	255	0.000563	0.000462	0.000101	319	91	0	0	5	0	5	1	1	2	0	0	0	4	10	0	0
0.028924	114	1	5	54	56	3302	40550	3768.496813	31	29	896418.1875	11015351.0	7	21	0.550231	0.515273	31.363226	29.789153	255	4210420952	4229312739	255	0.000753	0.00058	0.000173	61	724	0	0	5	0	2	1	1	1	0	0	0	2	2	0	0
0.380477	114	1	5	24	24	2024	4312	123.529145	31	29	40790.90234	86901.4375	6	6	16.525522	16.516435	0.0	1178.41879	255	1698647661	3848501349	255	0.00073	0.000595	0.000135	84	180	0	0	3	0	1	2	1	1	0	0	0	3	8	0	0
0.032113	114	1	5	22	24	1920	4312	1401.301621	31	29	456637.5	1029614.125	6	6	1.475286	1.372609	186.127928	170.668436	255	3391692007	3391987064	255	0.000658	0.000531	0.000127	87	180	0	0	5	0	3	2	1	1	0	0	0	5	4	0	0
0.083865	114	1	5	54	56	3302	40550	1299.707836	31	29	309163.5313	3799058.0	7	21	1.576453	1.515273	85.302068	84.018301	255	839173897	928369900	255	0.000661	0.000521	0.00014	61	724	0	0	9	0	2	1	1	1	0	0	0	5	5	0	0
0.031046	114	1	5	60	62	3614	49342	3897.442583	31	29	915802.375	12509696.0	7	24	0.520593	0.499115	30.765692	30.939852	255	1672829793	1673130286	255	0.000725	0.000588	0.000137	60	796	0	0	5	0	4	1	1	2	0	0	0	4	4	0	0
0.034142	120	1	3	4	4	520	304	205.026075	31	29	91383.04688	53423.9375	0	0	6.358333	7.659	8.977192	10.81944	0	0	0	0	0.0	0.0	0.0	130	76	0	0	8	0	3	1	1	2	0	0	0	2	10	0	0
1.58994	114	4	5	52	54	2934	3742	66.04023	31	29	14481.04981	18481.20117	11	15	31.169058	29.977	2706.433245	82.557078	255	1038650846	3254471616	255	0.001276	0.001155	0.000121	56	69	0	0	1	0	6	1	1	4	0	0	0	4	1	0	0
1.378364	114	1	5	28	30	4272	3080	41.353374	31	29	23912.40625	17284.25977	7	7	51.038261	47.474207	3122.045653	82.767359	255	2770429183	2960029973	255	0.00364	0.001608	0.002032	153	103	0	0	2	0	6	1	1	1	0	0	0	1	7	0	0
0.083902	114	1	5	54	56	3302	40550	1299.134683	31	29	309027.1875	3797382.5	7	21	1.577038	1.516164	85.670095	84.000398	255	1182112950	1230481810	255	0.000635	0.000508	0.000127	61	724	0	0	6	0	2	1	1	1	0	0	0	6	3	0	0
0.064981	114	1	5	60	62	3614	49342	1862.082802	31	29	437543.2813	5976762.5	7	24	1.096254	1.072567	68.742712	68.016949	255	779170181	2924885102	255	0.000751	0.000616	0.000135	60	796	0	0	6	0	3	1	1	1	0	0	0	2	5	0	0
0.007119	114	1	5	24	24	2024	4312	6602.050889	31	29	2180081.5	4644472.5	6	6	0.291913	0.282609	17.786402	16.820062	255	1552830444	1553141713	255	0.000745	0.000607	0.000138	84	180	0	0	5	0	4	1	1	2	0	0	0	4	4	0	0
0.001015	120	3	3	2	2	146	178	2955.664893	31	29	575369.4375	701477.8125	0	0	0.011	0.001	0.0	0.0	0	0	0	0	0.0	0.0	0.0	73	89	0	0	3	0	4	1	1	4	0	0	0	7	2	0	0
0.008337	114	1	5	22	24	1920	4312	5397.624796	31	29	1758906.0	3965934.75	6	6	0.380286	0.335435	29.80202	22.602174	255	1518647222	1518971343	255	0.000747	0.000611	0.000136	87	180	0	0	3	0	4	2	1	2	0	0	0	3	9	0	0
0.915662	114	4	5	52	54	2934	3742	114.671135	31	29	25144.65039	32090.44336	11	15	17.947803	17.265566	1426.267619	52.660875	255	1340841179	1409040763	255	0.000781	0.00058	0.000201	56	69	0	0	1	0	5	1	1	3	1	1	0	3	2	0	0
0.002402	120	3	3	2	2	146	178	1248.959255	31	29	243130.7344	296419.6563	0	0	0.012	0.031	0.0	0.0	0	0	0	0	0.0	0.0	0.0	73	89	0	0	4	0	3	1	1	1	0	0	0	6	3	0	0
1.146221	114	6	5	11	16	1528	7488	22.683234	31	29	9701.444336	48995.78516	3	4	114.587999	76.379002	10787.16444	8819.159137	255	2086658440	4232999330	255	0.000647	0.000532	0.000115	139	468	1	3924	1	0	3	1	1	1	0	0	1	3	2	0	0
3e-06	120	3	6	2	0	114	0	333333.3215	254	0	152000000.0	0.0	0	0	0.003	0.0	0.0	0.0	0	0	0	0	0.0	0.0	0.0	57	0	0	0	18	2	16	16	8	18	0	0	0	17	18	0	1
8e-06	120	3	6	2	0	114	0	125000.0003	254	0	57000000.0	0.0	0	0	0.008	0.0	0.0	0.0	0	0	0	0	0.0	0.0	0.0	57	0	0	0	59	2	42	42	18	59	0	0	0	43	59	0	1
9e-06	120	3	6	2	0	114	0	111111.1072	254	0	50666664.0	0.0	0	0	0.009	0.0	0.0	0.0	0	0	0	0	0.0	0.0	0.0	57	0	0	0	30	2	30	30	14	30	0	0	0	30	30	0	1
8e-06	120	3	6	2	0	114	0	125000.0003	254	0	57000000.0	0.0	0	0	0.008	0.0	0.0	0.0	0	0	0	0	0.0	0.0	0.0	57	0	0	0	18	2	2	2	2	18	0	0	0	2	18	0	1
8e-06	120	3	6	2	0	114	0	125000.0003	254	0	57000000.0	0.0	0	0	0.008	0.0	0.0	0.0	0	0	0	0	0.0	0.0	0.0	57	0	0	0	59	2	42	42	18	59	0	0	0	43	59	0	1
9e-06	120	3	6	2	0	114	0	111111.1072	254	0	50666664.0	0.0	0	0	0.009	0.0	0.0	0.0	0	0	0	0	0.0	0.0	0.0	57	0	0	0	30	2	30	30	14	30	0	0	0	30	30	0	1
6e-06	120	3	6	2	0	114	0	166666.6608	254	0	76000000.0	0.0	0	0	0.006	0.0	0.0	0.0	0	0	0	0	0.0	0.0	0.0	57	0	0	0	59	2	17	17	8	59	0	0	0	17	59	0	1
9e-06	120	3	6	2	0	114	0	111111.1072	254	0	50666664.0	0.0	0	0	0.009	0.0	0.0	0.0	0	0	0	0	0.0	0.0	0.0	57	0	0	0	35	2	26	26	9	35	0	0	0	27	35	0	1
3e-06	120	3	6	2	0	114	0	333333.3215	254	0	152000000.0	0.0	0	0	0.003	0.0	0.0	0.0	0	0	0	0	0.0	0.0	0.0	57	0	0	0	15	2	8	8	8	15	0	0	0	10	15	0	1
2.626521	114	1	5	38	42	1868	6618	30.077809	254	252	5540.408691	19679.26367	16	19	70.987055	61.425659	3427.365774	3143.116	255	3111226258	3606126238	255	0.185935	0.107622	0.078313	49	158	0	0	2	1	1	1	1	2	0	0	0	2	2	0	1
9e-06	120	3	6	2	0	114	0	111111.1072	254	0	50666664.0	0.0	0	0	0.009	0.0	0.0	0.0	0	0	0	0	0.0	0.0	0.0	57	0	0	0	35	2	26	26	9	35	0	0	0	27	35	0	1
3e-06	120	3	6	2	0	114	0	333333.3215	254	0	152000000.0	0.0	0	0	0.003	0.0	0.0	0.0	0	0	0	0	0.0	0.0	0.0	57	0	0	0	15	2	8	8	8	15	0	0	0	10	15	0	1
9e-06	120	3	6	2	0	114	0	111111.1072	254	0	50666664.0	0.0	0	0	0.009	0.0	0.0	0.0	0	0	0	0	0.0	0.0	0.0	57	0	0	0	18	2	18	18	18	18	0	0	0	20	18	0	1
3e-06	120	3	6	2	0	114	0	333333.3215	254	0	152000000.0	0.0	0	0	0.003	0.0	0.0	0.0	0	0	0	0	0.0	0.0	0.0	57	0	0	0	41	2	41	41	26	41	0	0	0	42	41	0	1
3e-06	120	3	6	2	0	114	0	333333.3215	254	0	152000000.0	0.0	0	0	0.003	0.0	0.0	0.0	0	0	0	0	0.0	0.0	0.0	57	0	0	0	15	2	8	8	8	15	0	0	0	10	15	0	1
9e-06	120	3	6	2	0	114	0	111111.1072	254	0	50666664.0	0.0	0	0	0.009	0.0	0.0	0.0	0	0	0	0	0.0	0.0	0.0	57	0	0	0	36	2	17	17	11	36	0	0	0	17	36	0	1
9e-06	120	3	6	2	0	114	0	111111.1072	254	0	50666664.0	0.0	0	0	0.009	0.0	0.0	0.0	0	0	0	0	0.0	0.0	0.0	57	0	0	0	18	2	18	18	18	18	0	0	0	20	18	0	1
3e-06	120	3	6	2	0	114	0	333333.3215	254	0	152000000.0	0.0	0	0	0.003	0.0	0.0	0.0	0	0	0	0	0.0	0.0	0.0	57	0	0	0	15	2	8	8	8	15	0	0	0	10	15	0	1
9e-06	120	3	6	2	0	114	0	111111.1072	254	0	50666664.0	0.0	0	0	0.009	0.0	0.0	0.0	0	0	0	0	0.0	0.0	0.0	57	0	0	0	36	2	17	17	11	36	0	0	0	17	36	0	1
9e-06	120	3	6	2	0	114	0	111111.1072	254	0	50666664.0	0.0	0	0	0.009	0.0	0.0	0.0	0	0	0	0	0.0	0.0	0.0	57	0	0	0	18	2	18	18	18	18	0	0	0	20	18	0	1
9e-06	120	3	6	2	0	114	0	111111.1072	254	0	50666664.0	0.0	0	0	0.009	0.0	0.0	0.0	0	0	0	0	0.0	0.0	0.0	57	0	0	0	17	2	9	9	9	17	0	0	0	10	17	0	1
9e-06	120	3	6	2	0	114	0	111111.1072	254	0	50666664.0	0.0	0	0	0.009	0.0	0.0	0.0	0	0	0	0	0.0	0.0	0.0	57	0	0	0	45	2	26	26	14	45	0	0	0	26	45	0	1
9e-06	120	3	6	2	0	114	0	111111.1072	254	0	50666664.0	0.0	0	0	0.009	0.0	0.0	0.0	0	0	0	0	0.0	0.0	0.0	57	0	0	0	30	2	27	27	16	30	0	0	0	27	30	0	1
5e-06	120	3	6	2	0	114	0	200000.0051	254	0	91200000.0	0.0	0	0	0.005	0.0	0.0	0.0	0	0	0	0	0.0	0.0	0.0	57	0	0	0	17	2	8	8	8	17	0	0	0	8	17	0	1
9e-06	120	3	6	2	0	114	0	111111.1072	254	0	50666664.0	0.0	0	0	0.009	0.0	0.0	0.0	0	0	0	0	0.0	0.0	0.0	57	0	0	0	45	2	26	26	14	45	0	0	0	26	45	0	1
6e-06	120	3	6	2	0	114	0	166666.6608	254	0	76000000.0	0.0	0	0	0.006	0.0	0.0	0.0	0	0	0	0	0.0	0.0	0.0	57	0	0	0	45	2	12	12	6	45	0	0	0	12	45	0	1
9e-06	120	3	6	2	0	114	0	111111.1072	254	0	50666664.0	0.0	0	0	0.009	0.0	0.0	0.0	0	0	0	0	0.0	0.0	0.0	57	0	0	0	17	2	9	9	9	17	0	0	0	10	17	0	1
9e-06	120	3	6	2	0	114	0	111111.1072	254	0	50666664.0	0.0	0	0	0.009	0.0	0.0	0.0	0	0	0	0	0.0	0.0	0.0	57	0	0	0	59	2	17	17	9	59	0	0	0	17	59	0	1
9e-06	120	3	6	2	0	114	0	111111.1072	254	0	50666664.0	0.0	0	0	0.009	0.0	0.0	0.0	0	0	0	0	0.0	0.0	0.0	57	0	0	0	35	2	16	16	10	35	0	0	0	16	35	0	1
9e-06	120	3	6	2	0	114	0	111111.1072	254	0	50666664.0	0.0	0	0	0.009	0.0	0.0	0.0	0	0	0	0	0.0	0.0	0.0	57	0	0	0	59	2	17	17	9	59	0	0	0	17	59	0	1
9e-06	120	3	6	2	0	114	0	111111.1072	254	0	50666664.0	0.0	0	0	0.009	0.0	0.0	0.0	0	0	0	0	0.0	0.0	0.0	57	0	0	0	17	2	9	9	9	17	0	0	0	10	17	0	1
9e-06	120	3	6	2	0	114	0	111111.1072	254	0	50666664.0	0.0	0	0	0.009	0.0	0.0	0.0	0	0	0	0	0.0	0.0	0.0	57	0	0	0	59	2	17	17	9	59	0	0	0	17	59	0	1
9e-06	120	3	6	2	0	114	0	111111.1072	254	0	50666664.0	0.0	0	0	0.009	0.0	0.0	0.0	0	0	0	0	0.0	0.0	0.0	57	0	0	0	35	2	16	16	10	35	0	0	0	16	35	0	1
9e-06	120	3	6	2	0	114	0	111111.1072	254	0	50666664.0	0.0	0	0	0.009	0.0	0.0	0.0	0	0	0	0	0.0	0.0	0.0	57	0	0	0	17	2	9	9	9	17	0	0	0	10	17	0	1
7e-06	120	3	6	2	0	114	0	142857.1409	254	0	65142856.0	0.0	0	0	0.007	0.0	0.0	0.0	0	0	0	0	0.0	0.0	0.0	57	0	0	0	21	2	9	9	9	21	0	0	0	9	21	0	1
9e-06	120	3	6	2	0	114	0	111111.1072	254	0	50666664.0	0.0	0	0	0.009	0.0	0.0	0.0	0	0	0	0	0.0	0.0	0.0	57	0	0	0	35	2	16	16	10	35	0	0	0	16	35	0	1
3e-06	120	3	6	2	0	114	0	333333.3215	254	0	152000000.0	0.0	0	0	0.003	0.0	0.0	0.0	0	0	0	0	0.0	0.0	0.0	57	0	0	0	17	2	9	9	9	17	0	0	0	10	17	0	1
9e-06	121	1	6	2	0	200	0	111111.1072	254	0	88888888.0	0.0	0	0	0.009	0.0	0.0	0.0	0	0	0	0	0.0	0.0	0.0	100	0	0	0	5	2	2	2	2	5	0	0	0	2	5	0	1
7e-06	120	3	6	2	0	114	0	142857.1409	254	0	65142856.0	0.0	0	0	0.007	0.0	0.0	0.0	0	0	0	0	0.0	0.0	0.0	57	0	0	0	21	2	9	9	9	21	0	0	0	9	21	0	1
7e-06	120	3	6	2	0	114	0	142857.1409	254	0	65142856.0	0.0	0	0	0.007	0.0	0.0	0.0	0	0	0	0	0.0	0.0	0.0	57	0	0	0	6	2	6	6	6	6	0	0	0	6	6	0	1
3e-06	120	3	6	2	0	114	0	333333.3215	254	0	152000000.0	0.0	0	0	0.003	0.0	0.0	0.0	0	0	0	0	0.0	0.0	0.0	57	0	0	0	17	2	9	9	9	17	0	0	0	10	17	0	1
9e-06	120	3	6	2	0	114	0	111111.1072	254	0	50666664.0	0.0	0	0	0.009	0.0	0.0	0.0	0	0	0	0	0.0	0.0	0.0	57	0	0	0	45	2	26	26	14	45	0	0	0	26	45	0	1
1e-05	120	3	6	2	0	114	0	100000.0025	254	0	45600000.0	0.0	0	0	0.01	0.0	0.0	0.0	0	0	0	0	0.0	0.0	0.0	57	0	0	0	37	2	25	25	25	37	0	0	0	25	37	0	1
9e-06	120	3	6	2	0	114	0	111111.1072	254	0	50666664.0	0.0	0	0	0.009	0.0	0.0	0.0	0	0	0	0	0.0	0.0	0.0	57	0	0	0	45	2	26	26	12	45	0	0	0	26	45	0	1
1e-05	120	3	6	2	0	114	0	100000.0025	254	0	45600000.0	0.0	0	0	0.01	0.0	0.0	0.0	0	0	0	0	0.0	0.0	0.0	57	0	0	0	37	2	25	25	25	37	0	0	0	25	37	0	1
7e-06	120	3	6	2	0	114	0	142857.1409	254	0	65142856.0	0.0	0	0	0.007	0.0	0.0	0.0	0	0	0	0	0.0	0.0	0.0	57	0	0	0	17	2	9	9	9	17	0	0	0	10	17	0	1
1e-05	120	3	6	2	0	114	0	100000.0025	254	0	45600000.0	0.0	0	0	0.01	0.0	0.0	0.0	0	0	0	0	0.0	0.0	0.0	57	0	0	0	37	2	25	25	25	37	0	0	0	25	37	0	1
9e-06	120	3	6	2	0	114	0	111111.1072	254	0	50666664.0	0.0	0	0	0.009	0.0	0.0	0.0	0	0	0	0	0.0	0.0	0.0	57	0	0	0	45	2	26	26	12	45	0	0	0	26	45	0	1
7e-06	120	3	6	2	0	114	0	142857.1409	254	0	65142856.0	0.0	0	0	0.007	0.0	0.0	0.0	0	0	0	0	0.0	0.0	0.0	57	0	0	0	17	2	9	9	9	17	0	0	0	10	17	0	1
1e-05	120	3	6	2	0	114	0	100000.0025	254	0	45600000.0	0.0	0	0	0.01	0.0	0.0	0.0	0	0	0	0	0.0	0.0	0.0	57	0	0	0	37	2	25	25	25	37	0	0	0	25	37	0	1
8e-06	120	3	6	2	0	114	0	125000.0003	254	0	57000000.0	0.0	0	0	0.008	0.0	0.0	0.0	0	0	0	0	0.0	0.0	0.0	57	0	0	0	47	2	47	47	37	47	0	0	0	47	47	0	1
5e-06	120	3	6	2	0	114	0	200000.0051	254	0	91200000.0	0.0	0	0	0.005	0.0	0.0	0.0	0	0	0	0	0.0	0.0	0.0	57	0	0	0	18	2	18	18	18	18	0	0	0	19	18	0	1
9e-06	120	3	6	2	0	114	0	111111.1072	254	0	50666664.0	0.0	0	0	0.009	0.0	0.0	0.0	0	0	0	0	0.0	0.0	0.0	57	0	0	0	17	2	8	8	8	17	0	0	0	9	17	0	1
3e-06	120	3	6	2	0	114	0	333333.3215	254	0	152000000.0	0.0	0	0	0.003	0.0	0.0	0.0	0	0	0	0	0.0	0.0	0.0	57	0	0	0	41	2	24	24	12	41	0	0	0	24	41	0	1
8e-06	120	3	6	2	0	114	0	125000.0003	254	0	57000000.0	0.0	0	0	0.008	0.0	0.0	0.0	0	0	0	0	0.0	0.0	0.0	57	0	0	0	47	2	47	47	37	47	0	0	0	47	47	0	1
3e-06	120	3	6	2	0	114	0	333333.3215	254	0	152000000.0	0.0	0	0	0.003	0.0	0.0	0.0	0	0	0	0	0.0	0.0	0.0	57	0	0	0	41	2	24	24	12	41	0	0	0	24	41	0	1
7e-06	120	3	6	2	0	114	0	142857.1409	254	0	65142856.0	0.0	0	0	0.007	0.0	0.0	0.0	0	0	0	0	0.0	0.0	0.0	57	0	0	0	21	2	9	9	9	21	0	0	0	9	21	0	1
9e-06	121	1	6	2	0	200	0	111111.1072	254	0	88888888.0	0.0	0	0	0.009	0.0	0.0	0.0	0	0	0	0	0.0	0.0	0.0	100	0	0	0	3	2	1	1	1	3	0	0	0	1	3	0	1
7e-06	120	3	6	2	0	114	0	142857.1409	254	0	65142856.0	0.0	0	0	0.007	0.0	0.0	0.0	0	0	0	0	0.0	0.0	0.0	57	0	0	0	35	2	9	9	9	35	0	0	0	9	35	0	1
3e-06	121	1	6	2	0	200	0	333333.3215	254	0	266666656.0	0.0	0	0	0.003	0.0	0.0	0.0	0	0	0	0	0.0	0.0	0.0	100	0	0	0	7	2	2	2	2	7	0	0	0	2	7	0	1
4e-06	120	3	6	2	0	114	0	250000.0006	254	0	114000000.0	0.0	0	0	0.004	0.0	0.0	0.0	0	0	0	0	0.0	0.0	0.0	57	0	0	0	38	2	19	19	7	38	0	0	0	19	38	0	1
7e-06	120	3	6	2	0	114	0	142857.1409	254	0	65142856.0	0.0	0	0	0.007	0.0	0.0	0.0	0	0	0	0	0.0	0.0	0.0	57	0	0	0	14	2	12	12	6	14	0	0	0	12	14	0	1
7e-06	120	3	6	2	0	114	0	142857.1409	254	0	65142856.0	0.0	0	0	0.007	0.0	0.0	0.0	0	0	0	0	0.0	0.0	0.0	57	0	0	0	35	2	9	9	9	35	0	0	0	9	35	0	1
4e-06	120	3	6	2	0	114	0	250000.0006	254	0	114000000.0	0.0	0	0	0.004	0.0	0.0	0.0	0	0	0	0	0.0	0.0	0.0	57	0	0	0	48	2	42	42	18	48	0	0	0	42	48	0	1
8e-06	120	3	6	2	0	114	0	125000.0003	254	0	57000000.0	0.0	0	0	0.008	0.0	0.0	0.0	0	0	0	0	0.0	0.0	0.0	57	0	0	0	21	2	12	12	12	21	0	0	0	12	21	0	1
8e-06	120	3	6	2	0	114	0	125000.0003	254	0	57000000.0	0.0	0	0	0.008	0.0	0.0	0.0	0	0	0	0	0.0	0.0	0.0	57	0	0	0	23	2	13	13	13	23	0	0	0	14	23	0	1
9e-06	120	3	6	2	0	114	0	111111.1072	254	0	50666664.0	0.0	0	0	0.009	0.0	0.0	0.0	0	0	0	0	0.0	0.0	0.0	57	0	0	0	25	2	25	25	25	25	0	0	0	26	25	0	1
4e-06	120	3	6	2	0	114	0	250000.0006	254	0	114000000.0	0.0	0	0	0.004	0.0	0.0	0.0	0	0	0	0	0.0	0.0	0.0	57	0	0	0	47	2	47	47	37	47	0	0	0	47	47	0	1
9e-06	120	3	6	2	0	114	0	111111.1072	254	0	50666664.0	0.0	0	0	0.009	0.0	0.0	0.0	0	0	0	0	0.0	0.0	0.0	57	0	0	0	15	2	8	8	8	15	0	0	0	9	15	0	1
4e-06	120	3	6	2	0	114	0	250000.0006	254	0	114000000.0	0.0	0	0	0.004	0.0	0.0	0.0	0	0	0	0	0.0	0.0	0.0	57	0	0	0	48	2	42	42	18	48	0	0	0	42	48	0	1
9e-06	120	3	6	2	0	114	0	111111.1072	254	0	50666664.0	0.0	0	0	0.009	0.0	0.0	0.0	0	0	0	0	0.0	0.0	0.0	57	0	0	0	25	2	25	25	25	25	0	0	0	26	25	0	1
4e-06	120	3	6	2	0	114	0	250000.0006	254	0	114000000.0	0.0	0	0	0.004	0.0	0.0	0.0	0	0	0	0	0.0	0.0	0.0	57	0	0	0	47	2	47	47	37	47	0	0	0	47	47	0	1
9e-06	120	3	6	2	0	114	0	111111.1072	254	0	50666664.0	0.0	0	0	0.009	0.0	0.0	0.0	0	0	0	0	0.0	0.0	0.0	57	0	0	0	11	2	11	11	6	11	0	0	0	11	11	0	1
3e-06	120	3	6	2	0	114	0	333333.3215	254	0	152000000.0	0.0	0	0	0.003	0.0	0.0	0.0	0	0	0	0	0.0	0.0	0.0	57	0	0	0	17	2	9	9	9	17	0	0	0	10	17	0	1
3e-06	120	3	6	2	0	114	0	333333.3215	254	0	152000000.0	0.0	0	0	0.003	0.0	0.0	0.0	0	0	0	0	0.0	0.0	0.0	57	0	0	0	45	2	37	37	27	45	0	0	0	37	45	0	1
4e-06	120	3	6	2	0	114	0	250000.0006	254	0	114000000.0	0.0	0	0	0.004	0.0	0.0	0.0	0	0	0	0	0.0	0.0	0.0	57	0	0	0	47	2	47	47	37	47	0	0	0	47	47	0	1
9e-06	120	3	6	2	0	114	0	111111.1072	254	0	50666664.0	0.0	0	0	0.009	0.0	0.0	0.0	0	0	0	0	0.0	0.0	0.0	57	0	0	0	11	2	11	11	6	11	0	0	0	11	11	0	1
3e-06	120	3	6	2	0	114	0	333333.3215	254	0	152000000.0	0.0	0	0	0.003	0.0	0.0	0.0	0	0	0	0	0.0	0.0	0.0	57	0	0	0	45	2	37	37	27	45	0	0	0	37	45	0	1
3e-06	120	3	6	2	0	114	0	333333.3215	254	0	152000000.0	0.0	0	0	0.003	0.0	0.0	0.0	0	0	0	0	0.0	0.0	0.0	57	0	0	0	17	2	9	9	9	17	0	0	0	10	17	0	1
4e-06	120	3	6	2	0	114	0	250000.0006	254	0	114000000.0	0.0	0	0	0.004	0.0	0.0	0.0	0	0	0	0	0.0	0.0	0.0	57	0	0	0	47	2	47	47	37	47	0	0	0	47	47	0	1
9e-06	120	3	6	2	0	114	0	111111.1072	254	0	50666664.0	0.0	0	0	0.009	0.0	0.0	0.0	0	0	0	0	0.0	0.0	0.0	57	0	0	0	32	2	32	32	12	32	0	0	0	32	32	0	1
9e-06	120	3	6	2	0	114	0	111111.1072	254	0	50666664.0	0.0	0	0	0.009	0.0	0.0	0.0	0	0	0	0	0.0	0.0	0.0	57	0	0	0	35	2	31	31	8	35	0	0	0	31	35	0	1
4e-06	120	3	6	2	0	114	0	250000.0006	254	0	114000000.0	0.0	0	0	0.004	0.0	0.0	0.0	0	0	0	0	0.0	0.0	0.0	57	0	0	0	47	2	47	47	37	47	0	0	0	47	47	0	1
4e-06	120	3	6	2	0	114	0	250000.0006	254	0	114000000.0	0.0	0	0	0.004	0.0	0.0	0.0	0	0	0	0	0.0	0.0	0.0	57	0	0	0	43	2	43	43	25	43	0	0	0	43	43	0	1
1e-06	120	3	6	2	0	114	0	1000000.003	254	0	456000000.0	0.0	0	0	0.001	0.0	0.0	0.0	0	0	0	0	0.0	0.0	0.0	57	0	0	0	17	2	8	8	8	17	0	0	0	9	17	0	1
9e-06	120	3	6	2	0	114	0	111111.1072	254	0	50666664.0	0.0	0	0	0.009	0.0	0.0	0.0	0	0	0	0	0.0	0.0	0.0	57	0	0	0	35	2	31	31	8	35	0	0	0	31	35	0	1
8e-06	120	3	6	2	0	114	0	125000.0003	254	0	57000000.0	0.0	0	0	0.008	0.0	0.0	0.0	0	0	0	0	0.0	0.0	0.0	57	0	0	0	23	2	13	13	13	23	0	0	0	14	23	0	1
4e-06	120	3	6	2	0	114	0	250000.0006	254	0	114000000.0	0.0	0	0	0.004	0.0	0.0	0.0	0	0	0	0	0.0	0.0	0.0	57	0	0	0	47	2	34	34	24	47	0	0	0	34	47	0	1
9e-06	120	3	6	2	0	114	0	111111.1072	254	0	50666664.0	0.0	0	0	0.009	0.0	0.0	0.0	0	0	0	0	0.0	0.0	0.0	57	0	0	0	45	2	37	37	10	45	0	0	0	37	45	0	1
4e-06	120	3	6	2	0	114	0	250000.0006	254	0	114000000.0	0.0	0	0	0.004	0.0	0.0	0.0	0	0	0	0	0.0	0.0	0.0	57	0	0	0	43	2	43	43	25	43	0	0	0	43	43	0	1
5e-06	120	3	6	2	0	114	0	200000.0051	254	0	91200000.0	0.0	0	0	0.005	0.0	0.0	0.0	0	0	0	0	0.0	0.0	0.0	57	0	0	0	14	2	9	9	9	14	0	0	0	10	14	0	1
3e-06	120	3	6	2	0	114	0	333333.3215	254	0	152000000.0	0.0	0	0	0.003	0.0	0.0	0.0	0	0	0	0	0.0	0.0	0.0	57	0	0	0	38	2	9	9	5	38	0	0	0	9	38	0	1
6e-06	120	3	6	2	0	114	0	166666.6608	254	0	76000000.0	0.0	0	0	0.006	0.0	0.0	0.0	0	0	0	0	0.0	0.0	0.0	57	0	0	0	23	2	10	10	6	23	0	0	0	10	23	0	1
4e-06	120	3	6	2	0	114	0	250000.0006	254	0	114000000.0	0.0	0	0	0.004	0.0	0.0	0.0	0	0	0	0	0.0	0.0	0.0	57	0	0	0	35	2	25	25	25	36	0	0	0	25	35	0	1
3e-06	120	3	6	2	0	114	0	333333.3215	254	0	152000000.0	0.0	0	0	0.003	0.0	0.0	0.0	0	0	0	0	0.0	0.0	0.0	57	0	0	0	43	2	43	43	21	43	0	0	0	43	43	0	1
8e-06	120	3	6	2	0	114	0	125000.0003	254	0	57000000.0	0.0	0	0	0.008	0.0	0.0	0.0	0	0	0	0	0.0	0.0	0.0	57	0	0	0	35	2	4	4	2	35	0	0	0	4	35	0	1
4e-06	120	3	6	2	0	114	0	250000.0006	254	0	114000000.0	0.0	0	0	0.004	0.0	0.0	0.0	0	0	0	0	0.0	0.0	0.0	57	0	0	0	35	2	25	25	25	36	0	0	0	25	35	0	1
9e-06	120	3	6	2	0	114	0	111111.1072	254	0	50666664.0	0.0	0	0	0.009	0.0	0.0	0.0	0	0	0	0	0.0	0.0	0.0	57	0	0	0	15	2	3	3	3	15	0	0	0	4	15	0	1
6e-06	120	3	6	2	0	114	0	166666.6608	254	0	76000000.0	0.0	0	0	0.006	0.0	0.0	0.0	0	0	0	0	0.0	0.0	0.0	57	0	0	0	39	2	33	33	19	39	0	0	0	33	39	0	1
5e-06	120	3	6	2	0	114	0	200000.0051	254	0	91200000.0	0.0	0	0	0.005	0.0	0.0	0.0	0	0	0	0	0.0	0.0	0.0	57	0	0	0	38	2	9	9	4	38	0	0	0	9	38	0	1
8e-06	120	3	6	2	0	114	0	125000.0003	254	0	57000000.0	0.0	0	0	0.008	0.0	0.0	0.0	0	0	0	0	0.0	0.0	0.0	57	0	0	0	44	2	39	39	23	44	0	0	0	39	44	0	1
4e-06	120	3	6	2	0	114	0	250000.0006	254	0	114000000.0	0.0	0	0	0.004	0.0	0.0	0.0	0	0	0	0	0.0	0.0	0.0	57	0	0	0	35	2	25	25	25	36	0	0	0	25	35	0	1
3e-06	120	3	6	2	0	114	0	333333.3215	254	0	152000000.0	0.0	0	0	0.003	0.0	0.0	0.0	0	0	0	0	0.0	0.0	0.0	57	0	0	0	15	2	9	9	9	15	0	0	0	10	15	0	1
6e-06	120	3	6	2	0	114	0	166666.6608	254	0	76000000.0	0.0	0	0	0.006	0.0	0.0	0.0	0	0	0	0	0.0	0.0	0.0	57	0	0	0	39	2	33	33	19	39	0	0	0	33	39	0	1
5e-06	120	3	6	2	0	114	0	200000.0051	254	0	91200000.0	0.0	0	0	0.005	0.0	0.0	0.0	0	0	0	0	0.0	0.0	0.0	57	0	0	0	43	2	43	43	22	43	0	0	0	43	43	0	1
8e-06	120	3	6	2	0	114	0	125000.0003	254	0	57000000.0	0.0	0	0	0.008	0.0	0.0	0.0	0	0	0	0	0.0	0.0	0.0	57	0	0	0	44	2	39	39	23	44	0	0	0	39	44	0	1
9e-06	120	3	6	2	0	114	0	111111.1072	254	0	50666664.0	0.0	0	0	0.009	0.0	0.0	0.0	0	0	0	0	0.0	0.0	0.0	57	0	0	0	23	2	10	10	4	23	0	0	0	10	23	0	1
3e-06	120	3	6	2	0	114	0	333333.3215	254	0	152000000.0	0.0	0	0	0.003	0.0	0.0	0.0	0	0	0	0	0.0	0.0	0.0	57	0	0	0	15	2	3	3	3	15	0	0	0	3	15	0	1
9e-06	120	3	6	2	0	114	0	111111.1072	254	0	50666664.0	0.0	0	0	0.009	0.0	0.0	0.0	0	0	0	0	0.0	0.0	0.0	57	0	0	0	41	2	36	36	15	41	0	0	0	36	41	0	1
8e-06	120	3	6	2	0	114	0	125000.0003	254	0	57000000.0	0.0	0	0	0.008	0.0	0.0	0.0	0	0	0	0	0.0	0.0	0.0	57	0	0	0	44	2	39	39	23	44	0	0	0	39	44	0	1
1e-05	120	3	6	2	0	114	0	100000.0025	254	0	45600000.0	0.0	0	0	0.01	0.0	0.0	0.0	0	0	0	0	0.0	0.0	0.0	57	0	0	0	26	2	6	6	6	26	0	0	0	6	26	0	1
8e-06	120	3	6	2	0	114	0	125000.0003	254	0	57000000.0	0.0	0	0	0.008	0.0	0.0	0.0	0	0	0	0	0.0	0.0	0.0	57	0	0	0	45	2	19	19	8	45	0	0	0	19	45	0	1
9e-06	120	3	6	2	0	114	0	111111.1072	254	0	50666664.0	0.0	0	0	0.009	0.0	0.0	0.0	0	0	0	0	0.0	0.0	0.0	57	0	0	0	41	2	36	36	15	41	0	0	0	36	41	0	1
3e-06	120	3	6	2	0	114	0	333333.3215	254	0	152000000.0	0.0	0	0	0.003	0.0	0.0	0.0	0	0	0	0	0.0	0.0	0.0	57	0	0	0	19	2	5	5	5	19	0	0	0	6	19	0	1
9e-06	120	3	6	2	0	114	0	111111.1072	254	0	50666664.0	0.0	0	0	0.009	0.0	0.0	0.0	0	0	0	0	0.0	0.0	0.0	57	0	0	0	25	2	25	25	25	25	0	0	0	26	25	0	1
8e-06	120	3	6	2	0	114	0	125000.0003	254	0	57000000.0	0.0	0	0	0.008	0.0	0.0	0.0	0	0	0	0	0.0	0.0	0.0	57	0	0	0	45	2	19	19	8	45	0	0	0	19	45	0	1
4e-06	120	3	6	2	0	114	0	250000.0006	254	0	114000000.0	0.0	0	0	0.004	0.0	0.0	0.0	0	0	0	0	0.0	0.0	0.0	57	0	0	0	48	2	42	42	18	48	0	0	0	42	48	0	1
9e-06	120	3	6	2	0	114	0	111111.1072	254	0	50666664.0	0.0	0	0	0.009	0.0	0.0	0.0	0	0	0	0	0.0	0.0	0.0	57	0	0	0	41	2	36	36	15	41	0	0	0	36	41	0	1
9e-06	120	3	6	2	0	114	0	111111.1072	254	0	50666664.0	0.0	0	0	0.009	0.0	0.0	0.0	0	0	0	0	0.0	0.0	0.0	57	0	0	0	25	2	25	25	25	25	0	0	0	26	25	0	1
7e-06	120	3	6	2	0	114	0	142857.1409	254	0	65142856.0	0.0	0	0	0.007	0.0	0.0	0.0	0	0	0	0	0.0	0.0	0.0	57	0	0	0	19	2	9	9	9	19	0	0	0	10	19	0	1
8e-06	120	3	6	2	0	114	0	125000.0003	254	0	57000000.0	0.0	0	0	0.008	0.0	0.0	0.0	0	0	0	0	0.0	0.0	0.0	57	0	0	0	47	2	47	47	10	47	0	0	0	47	47	0	1
9e-06	120	3	6	2	0	114	0	111111.1072	254	0	50666664.0	0.0	0	0	0.009	0.0	0.0	0.0	0	0	0	0	0.0	0.0	0.0	57	0	0	0	48	2	42	42	24	48	0	0	0	42	48	0	1
8e-06	111	1	6	2	0	200	0	125000.0003	254	0	100000000.0	0.0	0	0	0.008	0.0	0.0	0.0	0	0	0	0	0.0	0.0	0.0	100	0	0	0	2	2	1	1	1	2	0	0	0	1	2	0	1
9e-06	120	3	6	2	0	114	0	111111.1072	254	0	50666664.0	0.0	0	0	0.009	0.0	0.0	0.0	0	0	0	0	0.0	0.0	0.0	57	0	0	0	30	2	13	13	13	30	0	0	0	13	30	0	1
7e-06	120	3	6	2	0	114	0	142857.1409	254	0	65142856.0	0.0	0	0	0.007	0.0	0.0	0.0	0	0	0	0	0.0	0.0	0.0	57	0	0	0	19	2	9	9	9	19	0	0	0	10	19	0	1
8e-06	120	3	6	2	0	114	0	125000.0003	254	0	57000000.0	0.0	0	0	0.008	0.0	0.0	0.0	0	0	0	0	0.0	0.0	0.0	57	0	0	0	47	2	47	47	10	47	0	0	0	47	47	0	1
9e-06	120	3	6	2	0	114	0	111111.1072	254	0	50666664.0	0.0	0	0	0.009	0.0	0.0	0.0	0	0	0	0	0.0	0.0	0.0	57	0	0	0	25	2	25	25	25	25	0	0	0	26	25	0	1
1.686503	114	10	5	14	14	776	948	16.009458	254	252	3420.094727	4179.061523	4	4	129.731005	126.738078	10323.64475	245.89675	255	1074173509	3053806215	255	0.109057	0.037743	0.071314	55	68	0	0	1	1	2	1	1	4	0	0	0	3	1	0	1
9e-06	120	3	6	2	0	114	0	111111.1072	254	0	50666664.0	0.0	0	0	0.009	0.0	0.0	0.0	0	0	0	0	0.0	0.0	0.0	57	0	0	0	30	2	13	13	13	30	0	0	0	13	30	0	1
3e-06	120	3	6	2	0	114	0	333333.3215	254	0	152000000.0	0.0	0	0	0.003	0.0	0.0	0.0	0	0	0	0	0.0	0.0	0.0	57	0	0	0	48	2	42	42	24	48	0	0	0	42	48	0	1
9e-06	120	3	6	2	0	114	0	111111.1072	254	0	50666664.0	0.0	0	0	0.009	0.0	0.0	0.0	0	0	0	0	0.0	0.0	0.0	57	0	0	0	29	2	27	27	17	29	0	0	0	27	29	0	1
9e-06	120	3	6	2	0	114	0	111111.1072	254	0	50666664.0	0.0	0	0	0.009	0.0	0.0	0.0	0	0	0	0	0.0	0.0	0.0	57	0	0	0	12	2	3	3	3	12	0	0	0	4	12	0	1
9e-06	120	3	6	2	0	114	0	111111.1072	254	0	50666664.0	0.0	0	0	0.009	0.0	0.0	0.0	0	0	0	0	0.0	0.0	0.0	57	0	0	0	25	2	25	25	25	25	0	0	0	26	25	0	1
9e-06	120	3	6	2	0	114	0	111111.1072	254	0	50666664.0	0.0	0	0	0.009	0.0	0.0	0.0	0	0	0	0	0.0	0.0	0.0	57	0	0	0	36	2	35	35	15	36	0	0	0	35	36	0	1
4e-06	120	3	6	2	0	114	0	250000.0006	254	0	114000000.0	0.0	0	0	0.004	0.0	0.0	0.0	0	0	0	0	0.0	0.0	0.0	57	0	0	0	33	2	20	19	19	34	0	0	0	20	33	0	1
9e-06	120	3	6	2	0	114	0	111111.1072	254	0	50666664.0	0.0	0	0	0.009	0.0	0.0	0.0	0	0	0	0	0.0	0.0	0.0	57	0	0	0	19	2	5	5	5	19	0	0	0	5	19	0	1
9e-06	120	3	6	2	0	114	0	111111.1072	254	0	50666664.0	0.0	0	0	0.009	0.0	0.0	0.0	0	0	0	0	0.0	0.0	0.0	57	0	0	0	25	2	25	25	25	25	0	0	0	26	25	0	1
9e-06	120	3	6	2	0	114	0	111111.1072	254	0	50666664.0	0.0	0	0	0.009	0.0	0.0	0.0	0	0	0	0	0.0	0.0	0.0	57	0	0	0	36	2	35	35	15	36	0	0	0	35	36	0	1
4e-06	120	3	6	2	0	114	0	250000.0006	254	0	114000000.0	0.0	0	0	0.004	0.0	0.0	0.0	0	0	0	0	0.0	0.0	0.0	57	0	0	0	33	2	20	19	19	34	0	0	0	20	33	0	1
3e-06	120	3	6	2	0	114	0	333333.3215	254	0	152000000.0	0.0	0	0	0.003	0.0	0.0	0.0	0	0	0	0	0.0	0.0	0.0	57	0	0	0	12	2	9	9	9	12	0	0	0	10	12	0	1
9e-06	120	3	6	2	0	114	0	111111.1072	254	0	50666664.0	0.0	0	0	0.009	0.0	0.0	0.0	0	0	0	0	0.0	0.0	0.0	57	0	0	0	25	2	25	25	25	25	0	0	0	26	25	0	1
3e-06	120	3	6	2	0	114	0	333333.3215	254	0	152000000.0	0.0	0	0	0.003	0.0	0.0	0.0	0	0	0	0	0.0	0.0	0.0	57	0	0	0	20	2	20	20	20	20	0	0	0	21	20	0	1
3e-06	120	3	6	2	0	114	0	333333.3215	254	0	152000000.0	0.0	0	0	0.003	0.0	0.0	0.0	0	0	0	0	0.0	0.0	0.0	57	0	0	0	25	2	25	25	25	25	0	0	0	26	25	0	1
9e-06	120	3	6	2	0	114	0	111111.1072	254	0	50666664.0	0.0	0	0	0.009	0.0	0.0	0.0	0	0	0	0	0.0	0.0	0.0	57	0	0	0	36	2	35	35	15	36	0	0	0	35	36	0	1
7e-06	120	3	6	2	0	114	0	142857.1409	254	0	65142856.0	0.0	0	0	0.007	0.0	0.0	0.0	0	0	0	0	0.0	0.0	0.0	57	0	0	0	20	2	5	5	5	20	0	0	0	5	20	0	1
8e-06	120	3	6	2	0	114	0	125000.0003	254	0	57000000.0	0.0	0	0	0.008	0.0	0.0	0.0	0	0	0	0	0.0	0.0	0.0	57	0	0	0	16	2	8	8	8	16	0	0	0	10	16	0	1
9e-06	120	3	6	2	0	114	0	111111.1072	254	0	50666664.0	0.0	0	0	0.009	0.0	0.0	0.0	0	0	0	0	0.0	0.0	0.0	57	0	0	0	36	2	35	35	15	36	0	0	0	35	36	0	1
8e-06	120	3	6	2	0	114	0	125000.0003	254	0	57000000.0	0.0	0	0	0.008	0.0	0.0	0.0	0	0	0	0	0.0	0.0	0.0	57	0	0	0	16	2	8	8	8	16	0	0	0	10	16	0	1
7e-06	120	3	6	2	0	114	0	142857.1409	254	0	65142856.0	0.0	0	0	0.007	0.0	0.0	0.0	0	0	0	0	0.0	0.0	0.0	57	0	0	0	20	2	5	5	5	20	0	0	0	5	20	0	1
3e-06	120	3	6	2	0	114	0	333333.3215	254	0	152000000.0	0.0	0	0	0.003	0.0	0.0	0.0	0	0	0	0	0.0	0.0	0.0	57	0	0	0	20	2	20	20	20	20	0	0	0	21	20	0	1
3e-06	120	3	6	2	0	114	0	333333.3215	254	0	152000000.0	0.0	0	0	0.003	0.0	0.0	0.0	0	0	0	0	0.0	0.0	0.0	57	0	0	0	34	2	26	26	14	34	0	0	0	26	34	0	1
9e-06	120	3	6	2	0	114	0	111111.1072	254	0	50666664.0	0.0	0	0	0.009	0.0	0.0	0.0	0	0	0	0	0.0	0.0	0.0	57	0	0	0	16	2	8	8	8	16	0	0	0	9	16	0	1
7e-06	120	3	6	2	0	114	0	142857.1409	254	0	65142856.0	0.0	0	0	0.007	0.0	0.0	0.0	0	0	0	0	0.0	0.0	0.0	57	0	0	0	26	2	20	20	20	26	0	0	0	20	26	0	1
3e-06	120	3	6	2	0	114	0	333333.3215	254	0	152000000.0	0.0	0	0	0.003	0.0	0.0	0.0	0	0	0	0	0.0	0.0	0.0	57	0	0	0	20	2	20	20	20	20	0	0	0	21	20	0	1
9e-06	120	3	6	2	0	114	0	111111.1072	254	0	50666664.0	0.0	0	0	0.009	0.0	0.0	0.0	0	0	0	0	0.0	0.0	0.0	57	0	0	0	16	2	8	8	8	16	0	0	0	9	16	0	1
7e-06	120	3	6	2	0	114	0	142857.1409	254	0	65142856.0	0.0	0	0	0.007	0.0	0.0	0.0	0	0	0	0	0.0	0.0	0.0	57	0	0	0	26	2	20	20	20	26	0	0	0	20	26	0	1
3e-06	120	3	6	2	0	114	0	333333.3215	254	0	152000000.0	0.0	0	0	0.003	0.0	0.0	0.0	0	0	0	0	0.0	0.0	0.0	57	0	0	0	43	2	43	43	22	43	0	0	0	43	43	0	1
4e-06	120	3	6	2	0	114	0	250000.0006	254	0	114000000.0	0.0	0	0	0.004	0.0	0.0	0.0	0	0	0	0	0.0	0.0	0.0	57	0	0	0	12	2	3	3	3	12	0	0	0	3	12	0	1
7e-06	120	3	6	2	0	114	0	142857.1409	254	0	65142856.0	0.0	0	0	0.007	0.0	0.0	0.0	0	0	0	0	0.0	0.0	0.0	57	0	0	0	26	2	20	20	20	26	0	0	0	20	26	0	1
3e-06	120	3	6	2	0	114	0	333333.3215	254	0	152000000.0	0.0	0	0	0.003	0.0	0.0	0.0	0	0	0	0	0.0	0.0	0.0	57	0	0	0	43	2	43	43	22	43	0	0	0	43	43	0	1
8e-06	120	3	6	2	0	114	0	125000.0003	254	0	57000000.0	0.0	0	0	0.008	0.0	0.0	0.0	0	0	0	0	0.0	0.0	0.0	57	0	0	0	18	2	18	18	18	18	0	0	0	21	18	0	1
4e-06	120	3	6	2	0	114	0	250000.0006	254	0	114000000.0	0.0	0	0	0.004	0.0	0.0	0.0	0	0	0	0	0.0	0.0	0.0	57	0	0	0	12	2	3	3	3	12	0	0	0	3	12	0	1
0.940122	114	1	5	14	12	2726	1246	26.592293	254	252	21546.13867	9726.397461	4	4	68.413695	80.408906	3987.093655	113.943664	255	418739281	1409866317	255	0.108824	0.055618	0.053206	195	104	0	0	2	1	1	1	1	1	0	0	0	1	1	0	1
4e-06	120	3	6	2	0	114	0	250000.0006	254	0	114000000.0	0.0	0	0	0.004	0.0	0.0	0.0	0	0	0	0	0.0	0.0	0.0	57	0	0	0	48	2	6	6	6	48	0	0	0	6	48	0	1
8e-06	120	3	6	2	0	114	0	125000.0003	254	0	57000000.0	0.0	0	0	0.008	0.0	0.0	0.0	0	0	0	0	0.0	0.0	0.0	57	0	0	0	18	2	18	18	18	18	0	0	0	21	18	0	1
3e-06	120	3	6	2	0	114	0	333333.3215	254	0	152000000.0	0.0	0	0	0.003	0.0	0.0	0.0	0	0	0	0	0.0	0.0	0.0	57	0	0	0	47	2	34	34	10	47	0	0	0	34	47	0	1
5e-06	120	3	6	2	0	114	0	200000.0051	254	0	91200000.0	0.0	0	0	0.005	0.0	0.0	0.0	0	0	0	0	0.0	0.0	0.0	57	0	0	0	14	2	15	14	9	14	0	0	0	15	14	0	1
4e-06	120	3	6	2	0	114	0	250000.0006	254	0	114000000.0	0.0	0	0	0.004	0.0	0.0	0.0	0	0	0	0	0.0	0.0	0.0	57	0	0	0	48	2	6	6	6	48	0	0	0	6	48	0	1
8e-06	120	3	6	2	0	114	0	125000.0003	254	0	57000000.0	0.0	0	0	0.008	0.0	0.0	0.0	0	0	0	0	0.0	0.0	0.0	57	0	0	0	38	2	29	29	19	38	0	0	0	29	38	0	1
5e-06	120	3	6	2	0	114	0	200000.0051	254	0	91200000.0	0.0	0	0	0.005	0.0	0.0	0.0	0	0	0	0	0.0	0.0	0.0	57	0	0	0	14	2	15	14	9	14	0	0	0	15	14	0	1
9e-06	120	3	6	2	0	114	0	111111.1072	254	0	50666664.0	0.0	0	0	0.009	0.0	0.0	0.0	0	0	0	0	0.0	0.0	0.0	57	0	0	0	45	2	29	29	16	45	0	0	0	29	45	0	1
8e-06	120	3	6	2	0	114	0	125000.0003	254	0	57000000.0	0.0	0	0	0.008	0.0	0.0	0.0	0	0	0	0	0.0	0.0	0.0	57	0	0	0	38	2	29	29	19	38	0	0	0	29	38	0	1
5e-06	120	3	6	2	0	114	0	200000.0051	254	0	91200000.0	0.0	0	0	0.005	0.0	0.0	0.0	0	0	0	0	0.0	0.0	0.0	57	0	0	0	14	2	15	14	9	14	0	0	0	15	14	0	1
3e-06	120	3	6	2	0	114	0	333333.3215	254	0	152000000.0	0.0	0	0	0.003	0.0	0.0	0.0	0	0	0	0	0.0	0.0	0.0	57	0	0	0	39	2	13	13	9	39	0	0	0	13	39	0	1
1e-06	120	3	6	2	0	114	0	1000000.003	254	0	456000000.0	0.0	0	0	0.001	0.0	0.0	0.0	0	0	0	0	0.0	0.0	0.0	57	0	0	0	45	2	29	29	13	45	0	0	0	29	45	0	1
3e-06	120	3	6	2	0	114	0	333333.3215	254	0	152000000.0	0.0	0	0	0.003	0.0	0.0	0.0	0	0	0	0	0.0	0.0	0.0	57	0	0	0	20	2	20	20	20	20	0	0	0	21	20	0	1
3e-06	120	3	6	2	0	114	0	333333.3215	254	0	152000000.0	0.0	0	0	0.003	0.0	0.0	0.0	0	0	0	0	0.0	0.0	0.0	57	0	0	0	39	2	13	13	9	39	0	0	0	13	39	0	1
5e-06	120	3	6	2	0	114	0	200000.0051	254	0	91200000.0	0.0	0	0	0.005	0.0	0.0	0.0	0	0	0	0	0.0	0.0	0.0	57	0	0	0	14	2	15	14	9	14	0	0	0	15	14	0	1
1e-06	120	3	6	2	0	114	0	1000000.003	254	0	456000000.0	0.0	0	0	0.001	0.0	0.0	0.0	0	0	0	0	0.0	0.0	0.0	57	0	0	0	45	2	29	29	13	45	0	0	0	29	45	0	1
3e-06	120	3	6	2	0	114	0	333333.3215	254	0	152000000.0	0.0	0	0	0.003	0.0	0.0	0.0	0	0	0	0	0.0	0.0	0.0	57	0	0	0	39	2	13	13	9	39	0	0	0	13	39	0	1
9e-06	120	3	6	2	0	114	0	111111.1072	254	0	50666664.0	0.0	0	0	0.009	0.0	0.0	0.0	0	0	0	0	0.0	0.0	0.0	57	0	0	0	17	2	9	9	9	17	0	0	0	9	17	0	1
4e-06	120	3	6	2	0	114	0	250000.0006	254	0	114000000.0	0.0	0	0	0.004	0.0	0.0	0.0	0	0	0	0	0.0	0.0	0.0	57	0	0	0	43	2	43	43	25	43	0	0	0	43	43	0	1
3e-06	120	3	6	2	0	114	0	333333.3215	254	0	152000000.0	0.0	0	0	0.003	0.0	0.0	0.0	0	0	0	0	0.0	0.0	0.0	57	0	0	0	34	2	30	30	14	34	0	0	0	30	34	0	1
9e-06	120	3	6	2	0	114	0	111111.1072	254	0	50666664.0	0.0	0	0	0.009	0.0	0.0	0.0	0	0	0	0	0.0	0.0	0.0	57	0	0	0	17	2	8	8	8	17	0	0	0	8	17	0	1
3e-06	120	3	6	2	0	114	0	333333.3215	254	0	152000000.0	0.0	0	0	0.003	0.0	0.0	0.0	0	0	0	0	0.0	0.0	0.0	57	0	0	0	41	2	17	17	11	41	0	0	0	17	41	0	1
4e-06	120	3	6	2	0	114	0	250000.0006	254	0	114000000.0	0.0	0	0	0.004	0.0	0.0	0.0	0	0	0	0	0.0	0.0	0.0	57	0	0	0	43	2	43	43	25	43	0	0	0	43	43	0	1
3e-06	120	3	6	2	0	114	0	333333.3215	254	0	152000000.0	0.0	0	0	0.003	0.0	0.0	0.0	0	0	0	0	0.0	0.0	0.0	57	0	0	0	34	2	30	30	14	34	0	0	0	30	34	0	1
3.2e-05	120	3	6	2	0	114	0	31250.00008	254	0	14250000.0	0.0	0	0	0.032	0.0	0.0	0.0	0	0	0	0	0.0	0.0	0.0	57	0	0	0	24	2	17	17	8	24	0	0	0	17	24	0	1
1e-06	120	3	6	2	0	114	0	1000000.003	254	0	456000000.0	0.0	0	0	0.001	0.0	0.0	0.0	0	0	0	0	0.0	0.0	0.0	57	0	0	0	34	2	26	26	12	34	0	0	0	26	34	0	1
4e-06	120	3	6	2	0	114	0	250000.0006	254	0	114000000.0	0.0	0	0	0.004	0.0	0.0	0.0	0	0	0	0	0.0	0.0	0.0	57	0	0	0	43	2	43	43	25	43	0	0	0	43	43	0	1
8e-06	120	3	6	2	0	114	0	125000.0003	254	0	57000000.0	0.0	0	0	0.008	0.0	0.0	0.0	0	0	0	0	0.0	0.0	0.0	57	0	0	0	24	2	17	17	9	24	0	0	0	17	24	0	1
8e-06	120	3	6	2	0	114	0	125000.0003	254	0	57000000.0	0.0	0	0	0.008	0.0	0.0	0.0	0	0	0	0	0.0	0.0	0.0	57	0	0	0	38	2	19	19	13	38	0	0	0	20	38	0	1
5e-06	120	3	6	2	0	114	0	200000.0051	254	0	91200000.0	0.0	0	0	0.005	0.0	0.0	0.0	0	0	0	0	0.0	0.0	0.0	57	0	0	0	43	2	43	43	18	43	0	0	0	43	43	0	1
8e-06	120	3	6	2	0	114	0	125000.0003	254	0	57000000.0	0.0	0	0	0.008	0.0	0.0	0.0	0	0	0	0	0.0	0.0	0.0	57	0	0	0	38	2	19	19	13	38	0	0	0	20	38	0	1
5e-06	120	3	6	2	0	114	0	200000.0051	254	0	91200000.0	0.0	0	0	0.005	0.0	0.0	0.0	0	0	0	0	0.0	0.0	0.0	57	0	0	0	43	2	43	43	18	43	0	0	0	43	43	0	1
2e-06	120	3	6	2	0	114	0	500000.0013	254	0	228000000.0	0.0	0	0	0.002	0.0	0.0	0.0	0	0	0	0	0.0	0.0	0.0	57	0	0	0	24	2	7	7	7	24	0	0	0	7	24	0	1
8e-06	120	3	6	2	0	114	0	125000.0003	254	0	57000000.0	0.0	0	0	0.008	0.0	0.0	0.0	0	0	0	0	0.0	0.0	0.0	57	0	0	0	41	2	24	24	12	41	0	0	0	24	41	0	1
6e-06	120	3	6	2	0	114	0	166666.6608	254	0	76000000.0	0.0	0	0	0.006	0.0	0.0	0.0	0	0	0	0	0.0	0.0	0.0	57	0	0	0	20	2	15	15	9	20	0	0	0	15	20	0	1
9e-06	120	3	6	2	0	114	0	111111.1072	254	0	50666664.0	0.0	0	0	0.009	0.0	0.0	0.0	0	0	0	0	0.0	0.0	0.0	57	0	0	0	10	2	8	8	8	10	0	0	0	8	10	0	1
4e-06	120	3	6	2	0	114	0	250000.0006	254	0	114000000.0	0.0	0	0	0.004	0.0	0.0	0.0	0	0	0	0	0.0	0.0	0.0	57	0	0	0	38	2	19	19	7	38	0	0	0	19	38	0	1
6e-06	120	3	6	2	0	114	0	166666.6608	254	0	76000000.0	0.0	0	0	0.006	0.0	0.0	0.0	0	0	0	0	0.0	0.0	0.0	57	0	0	0	20	2	15	15	9	20	0	0	0	15	20	0	1
4e-06	120	3	6	2	0	114	0	250000.0006	254	0	114000000.0	0.0	0	0	0.004	0.0	0.0	0.0	0	0	0	0	0.0	0.0	0.0	57	0	0	0	48	2	42	42	18	48	0	0	0	42	48	0	1
6e-06	120	3	6	2	0	114	0	166666.6608	254	0	76000000.0	0.0	0	0	0.006	0.0	0.0	0.0	0	0	0	0	0.0	0.0	0.0	57	0	0	0	32	2	28	28	16	32	0	0	0	30	32	0	1
5e-06	120	3	6	2	0	114	0	200000.0051	254	0	91200000.0	0.0	0	0	0.005	0.0	0.0	0.0	0	0	0	0	0.0	0.0	0.0	57	0	0	0	17	2	9	9	9	17	0	0	0	9	17	0	1
9e-06	120	3	6	2	0	114	0	111111.1072	254	0	50666664.0	0.0	0	0	0.009	0.0	0.0	0.0	0	0	0	0	0.0	0.0	0.0	57	0	0	0	38	2	19	19	12	38	0	0	0	19	38	0	1
6e-06	120	3	6	2	0	114	0	166666.6608	254	0	76000000.0	0.0	0	0	0.006	0.0	0.0	0.0	0	0	0	0	0.0	0.0	0.0	57	0	0	0	32	2	28	28	16	32	0	0	0	30	32	0	1
9e-06	120	3	6	2	0	114	0	111111.1072	254	0	50666664.0	0.0	0	0	0.009	0.0	0.0	0.0	0	0	0	0	0.0	0.0	0.0	57	0	0	0	38	2	19	19	12	38	0	0	0	19	38	0	1
6e-06	120	3	6	2	0	114	0	166666.6608	254	0	76000000.0	0.0	0	0	0.006	0.0	0.0	0.0	0	0	0	0	0.0	0.0	0.0	57	0	0	0	32	2	28	28	16	32	0	0	0	30	32	0	1
5e-06	120	3	6	2	0	114	0	200000.0051	254	0	91200000.0	0.0	0	0	0.005	0.0	0.0	0.0	0	0	0	0	0.0	0.0	0.0	57	0	0	0	17	2	9	8	8	17	0	0	0	8	17	0	1
9e-06	120	3	6	2	0	114	0	111111.1072	254	0	50666664.0	0.0	0	0	0.009	0.0	0.0	0.0	0	0	0	0	0.0	0.0	0.0	57	0	0	0	48	2	42	42	24	48	0	0	0	42	48	0	1
3e-06	120	3	6	2	0	114	0	333333.3215	254	0	152000000.0	0.0	0	0	0.003	0.0	0.0	0.0	0	0	0	0	0.0	0.0	0.0	57	0	0	0	39	2	13	13	9	39	0	0	0	13	39	0	1
5e-06	120	3	6	2	0	114	0	200000.0051	254	0	91200000.0	0.0	0	0	0.005	0.0	0.0	0.0	0	0	0	0	0.0	0.0	0.0	57	0	0	0	17	2	9	8	8	17	0	0	0	8	17	0	1
9e-06	120	3	6	2	0	114	0	111111.1072	254	0	50666664.0	0.0	0	0	0.009	0.0	0.0	0.0	0	0	0	0	0.0	0.0	0.0	57	0	0	0	39	2	33	33	14	39	0	0	0	33	39	0	1
3e-06	120	3	6	2	0	114	0	333333.3215	254	0	152000000.0	0.0	0	0	0.003	0.0	0.0	0.0	0	0	0	0	0.0	0.0	0.0	57	0	0	0	39	2	13	13	9	39	0	0	0	13	39	0	1
9e-06	120	3	6	2	0	114	0	111111.1072	254	0	50666664.0	0.0	0	0	0.009	0.0	0.0	0.0	0	0	0	0	0.0	0.0	0.0	57	0	0	0	39	2	33	33	14	39	0	0	0	33	39	0	1
8e-06	120	3	6	2	0	114	0	125000.0003	254	0	57000000.0	0.0	0	0	0.008	0.0	0.0	0.0	0	0	0	0	0.0	0.0	0.0	57	0	0	0	17	2	9	9	9	17	0	0	0	9	17	0	1
9e-06	120	3	6	2	0	114	0	111111.1072	254	0	50666664.0	0.0	0	0	0.009	0.0	0.0	0.0	0	0	0	0	0.0	0.0	0.0	57	0	0	0	39	2	33	33	14	39	0	0	0	33	39	0	1
8e-06	120	3	6	2	0	114	0	125000.0003	254	0	57000000.0	0.0	0	0	0.008	0.0	0.0	0.0	0	0	0	0	0.0	0.0	0.0	57	0	0	0	39	2	26	26	15	39	0	0	0	27	39	0	1
8e-06	120	3	6	2	0	114	0	125000.0003	254	0	57000000.0	0.0	0	0	0.008	0.0	0.0	0.0	0	0	0	0	0.0	0.0	0.0	57	0	0	0	17	2	9	9	9	17	0	0	0	9	17	0	1
9e-06	120	3	6	2	0	114	0	111111.1072	254	0	50666664.0	0.0	0	0	0.009	0.0	0.0	0.0	0	0	0	0	0.0	0.0	0.0	57	0	0	0	43	2	27	27	15	43	0	0	0	27	43	0	1
8e-06	120	3	6	2	0	114	0	125000.0003	254	0	57000000.0	0.0	0	0	0.008	0.0	0.0	0.0	0	0	0	0	0.0	0.0	0.0	57	0	0	0	16	2	16	16	9	16	0	0	0	16	16	0	1
8e-06	120	3	6	2	0	114	0	125000.0003	254	0	57000000.0	0.0	0	0	0.008	0.0	0.0	0.0	0	0	0	0	0.0	0.0	0.0	57	0	0	0	39	2	26	26	15	39	0	0	0	27	39	0	1
5e-06	120	3	6	2	0	114	0	200000.0051	254	0	91200000.0	0.0	0	0	0.005	0.0	0.0	0.0	0	0	0	0	0.0	0.0	0.0	57	0	0	0	35	2	19	19	12	35	0	0	0	19	35	0	1
9e-06	120	3	6	2	0	114	0	111111.1072	254	0	50666664.0	0.0	0	0	0.009	0.0	0.0	0.0	0	0	0	0	0.0	0.0	0.0	57	0	0	0	42	2	21	21	15	42	0	0	0	21	42	0	1
8e-06	120	3	6	2	0	114	0	125000.0003	254	0	57000000.0	0.0	0	0	0.008	0.0	0.0	0.0	0	0	0	0	0.0	0.0	0.0	57	0	0	0	12	2	9	9	9	13	0	0	0	11	12	0	1
1e-05	120	3	6	2	0	114	0	100000.0025	254	0	45600000.0	0.0	0	0	0.01	0.0	0.0	0.0	0	0	0	0	0.0	0.0	0.0	57	0	0	0	35	2	17	17	7	35	0	0	0	17	35	0	1
3e-06	120	3	6	2	0	114	0	333333.3215	254	0	152000000.0	0.0	0	0	0.003	0.0	0.0	0.0	0	0	0	0	0.0	0.0	0.0	57	0	0	0	48	2	42	42	24	48	0	0	0	42	48	0	1
5e-06	120	3	6	2	0	114	0	200000.0051	254	0	91200000.0	0.0	0	0	0.005	0.0	0.0	0.0	0	0	0	0	0.0	0.0	0.0	57	0	0	0	35	2	19	19	12	35	0	0	0	19	35	0	1
8e-06	120	3	6	2	0	114	0	125000.0003	254	0	57000000.0	0.0	0	0	0.008	0.0	0.0	0.0	0	0	0	0	0.0	0.0	0.0	57	0	0	0	12	2	9	9	9	13	0	0	0	11	12	0	1
2.899771	114	10	5	24	22	8446	1792	15.518467	254	252	22332.79883	4720.372559	9	8	126.03613	135.258672	7847.498547	164.862125	255	2816649804	26527505	255	0.113379	0.059338	0.054041	352	81	0	0	1	1	1	1	1	1	0	0	0	1	1	0	1
3e-06	120	3	6	2	0	114	0	333333.3215	254	0	152000000.0	0.0	0	0	0.003	0.0	0.0	0.0	0	0	0	0	0.0	0.0	0.0	57	0	0	0	45	2	16	16	8	45	0	0	0	16	45	0	1
4e-06	120	3	6	2	0	114	0	250000.0006	254	0	114000000.0	0.0	0	0	0.004	0.0	0.0	0.0	0	0	0	0	0.0	0.0	0.0	57	0	0	0	33	2	20	19	19	34	0	0	0	20	33	0	1
5e-06	120	3	6	2	0	114	0	200000.0051	254	0	91200000.0	0.0	0	0	0.005	0.0	0.0	0.0	0	0	0	0	0.0	0.0	0.0	57	0	0	0	35	2	19	19	12	35	0	0	0	19	35	0	1
3e-06	120	3	6	2	0	114	0	333333.3215	254	0	152000000.0	0.0	0	0	0.003	0.0	0.0	0.0	0	0	0	0	0.0	0.0	0.0	57	0	0	0	22	2	9	9	9	22	0	0	0	9	22	0	1
4e-06	120	3	6	2	0	114	0	250000.0006	254	0	114000000.0	0.0	0	0	0.004	0.0	0.0	0.0	0	0	0	0	0.0	0.0	0.0	57	0	0	0	33	2	20	19	19	34	0	0	0	20	33	0	1
3e-06	120	3	6	2	0	114	0	333333.3215	254	0	152000000.0	0.0	0	0	0.003	0.0	0.0	0.0	0	0	0	0	0.0	0.0	0.0	57	0	0	0	45	2	16	16	8	45	0	0	0	16	45	0	1
3e-06	120	3	6	2	0	114	0	333333.3215	254	0	152000000.0	0.0	0	0	0.003	0.0	0.0	0.0	0	0	0	0	0.0	0.0	0.0	57	0	0	0	22	2	9	9	9	22	0	0	0	9	22	0	1
5e-06	120	3	6	2	0	114	0	200000.0051	254	0	91200000.0	0.0	0	0	0.005	0.0	0.0	0.0	0	0	0	0	0.0	0.0	0.0	57	0	0	0	49	2	24	24	13	49	0	0	0	24	49	0	1
4e-06	120	3	6	2	0	114	0	250000.0006	254	0	114000000.0	0.0	0	0	0.004	0.0	0.0	0.0	0	0	0	0	0.0	0.0	0.0	57	0	0	0	48	2	6	6	6	48	0	0	0	6	48	0	1
3e-06	120	3	6	2	0	114	0	333333.3215	254	0	152000000.0	0.0	0	0	0.003	0.0	0.0	0.0	0	0	0	0	0.0	0.0	0.0	57	0	0	0	45	2	45	45	17	45	0	0	0	45	45	0	1
5e-06	120	3	6	2	0	114	0	200000.0051	254	0	91200000.0	0.0	0	0	0.005	0.0	0.0	0.0	0	0	0	0	0.0	0.0	0.0	57	0	0	0	22	2	8	8	8	22	0	0	0	8	22	0	1
4e-06	120	3	6	2	0	114	0	250000.0006	254	0	114000000.0	0.0	0	0	0.004	0.0	0.0	0.0	0	0	0	0	0.0	0.0	0.0	57	0	0	0	38	2	29	29	10	38	0	0	0	29	38	0	1
9e-06	120	3	6	2	0	114	0	111111.1072	254	0	50666664.0	0.0	0	0	0.009	0.0	0.0	0.0	0	0	0	0	0.0	0.0	0.0	57	0	0	0	33	2	14	14	9	34	0	0	0	14	33	0	1
3e-06	120	3	6	2	0	114	0	333333.3215	254	0	152000000.0	0.0	0	0	0.003	0.0	0.0	0.0	0	0	0	0	0.0	0.0	0.0	57	0	0	0	45	2	45	45	17	45	0	0	0	45	45	0	1
9e-06	120	3	6	2	0	114	0	111111.1072	254	0	50666664.0	0.0	0	0	0.009	0.0	0.0	0.0	0	0	0	0	0.0	0.0	0.0	57	0	0	0	18	2	18	18	18	18	0	0	0	20	18	0	1
4e-06	120	3	6	2	0	114	0	250000.0006	254	0	114000000.0	0.0	0	0	0.004	0.0	0.0	0.0	0	0	0	0	0.0	0.0	0.0	57	0	0	0	51	2	14	14	8	51	0	0	0	14	51	0	1
2e-06	120	3	6	2	0	114	0	500000.0013	254	0	228000000.0	0.0	0	0	0.002	0.0	0.0	0.0	0	0	0	0	0.0	0.0	0.0	57	0	0	0	25	2	25	25	25	25	0	0	0	27	25	0	1
9e-06	120	3	6	2	0	114	0	111111.1072	254	0	50666664.0	0.0	0	0	0.009	0.0	0.0	0.0	0	0	0	0	0.0	0.0	0.0	57	0	0	0	45	2	45	45	28	45	0	0	0	45	45	0	1
2e-06	120	3	6	2	0	114	0	500000.0013	254	0	228000000.0	0.0	0	0	0.002	0.0	0.0	0.0	0	0	0	0	0.0	0.0	0.0	57	0	0	0	25	2	25	25	25	25	0	0	0	27	25	0	1
9e-06	120	3	6	2	0	114	0	111111.1072	254	0	50666664.0	0.0	0	0	0.009	0.0	0.0	0.0	0	0	0	0	0.0	0.0	0.0	57	0	0	0	38	2	38	38	24	38	0	0	0	38	38	0	1
9e-06	120	3	6	2	0	114	0	111111.1072	254	0	50666664.0	0.0	0	0	0.009	0.0	0.0	0.0	0	0	0	0	0.0	0.0	0.0	57	0	0	0	18	2	18	18	18	18	0	0	0	20	18	0	1
6e-06	120	3	6	2	0	114	0	166666.6608	254	0	76000000.0	0.0	0	0	0.006	0.0	0.0	0.0	0	0	0	0	0.0	0.0	0.0	57	0	0	0	32	2	28	28	16	32	0	0	0	30	32	0	1
9e-06	120	3	6	2	0	114	0	111111.1072	254	0	50666664.0	0.0	0	0	0.009	0.0	0.0	0.0	0	0	0	0	0.0	0.0	0.0	57	0	0	0	13	2	5	4	4	13	0	0	0	4	13	0	1
9e-06	120	3	6	2	0	114	0	111111.1072	254	0	50666664.0	0.0	0	0	0.009	0.0	0.0	0.0	0	0	0	0	0.0	0.0	0.0	57	0	0	0	51	2	37	37	19	51	0	0	0	37	51	0	1
2e-06	120	3	6	2	0	114	0	500000.0013	254	0	228000000.0	0.0	0	0	0.002	0.0	0.0	0.0	0	0	0	0	0.0	0.0	0.0	57	0	0	0	25	2	25	25	25	25	0	0	0	27	25	0	1
9e-06	120	3	6	2	0	114	0	111111.1072	254	0	50666664.0	0.0	0	0	0.009	0.0	0.0	0.0	0	0	0	0	0.0	0.0	0.0	57	0	0	0	18	2	4	4	4	18	0	0	0	4	18	0	1
4e-06	120	3	6	2	0	114	0	250000.0006	254	0	114000000.0	0.0	0	0	0.004	0.0	0.0	0.0	0	0	0	0	0.0	0.0	0.0	57	0	0	0	20	2	15	15	6	20	0	0	0	15	20	0	1
8e-06	120	3	6	2	0	114	0	125000.0003	254	0	57000000.0	0.0	0	0	0.008	0.0	0.0	0.0	0	0	0	0	0.0	0.0	0.0	57	0	0	0	38	2	38	38	24	38	0	0	0	38	38	0	1
3e-06	120	3	6	2	0	114	0	333333.3215	254	0	152000000.0	0.0	0	0	0.003	0.0	0.0	0.0	0	0	0	0	0.0	0.0	0.0	57	0	0	0	18	2	5	5	5	18	0	0	0	5	18	0	1
6e-06	120	3	6	2	0	114	0	166666.6608	254	0	76000000.0	0.0	0	0	0.006	0.0	0.0	0.0	0	0	0	0	0.0	0.0	0.0	57	0	0	0	31	2	14	14	14	31	0	0	0	14	31	0	1
7e-06	120	3	6	2	0	114	0	142857.1409	254	0	65142856.0	0.0	0	0	0.007	0.0	0.0	0.0	0	0	0	0	0.0	0.0	0.0	57	0	0	0	10	2	3	3	2	10	0	0	0	3	10	0	1
6e-06	120	3	6	2	0	114	0	166666.6608	254	0	76000000.0	0.0	0	0	0.006	0.0	0.0	0.0	0	0	0	0	0.0	0.0	0.0	57	0	0	0	31	2	14	14	14	31	0	0	0	14	31	0	1
9e-06	120	3	6	2	0	114	0	111111.1072	254	0	50666664.0	0.0	0	0	0.009	0.0	0.0	0.0	0	0	0	0	0.0	0.0	0.0	57	0	0	0	16	2	16	16	16	16	0	0	0	18	16	0	1
7e-06	120	3	6	2	0	114	0	142857.1409	254	0	65142856.0	0.0	0	0	0.007	0.0	0.0	0.0	0	0	0	0	0.0	0.0	0.0	57	0	0	0	17	2	14	14	6	17	0	0	0	14	17	0	1
6e-06	120	3	6	2	0	114	0	166666.6608	254	0	76000000.0	0.0	0	0	0.006	0.0	0.0	0.0	0	0	0	0	0.0	0.0	0.0	57	0	0	0	31	2	14	14	14	31	0	0	0	14	31	0	1
9e-06	120	3	6	2	0	114	0	111111.1072	254	0	50666664.0	0.0	0	0	0.009	0.0	0.0	0.0	0	0	0	0	0.0	0.0	0.0	57	0	0	0	27	2	2	2	2	27	0	0	0	2	27	0	1
7e-06	120	3	6	2	0	114	0	142857.1409	254	0	65142856.0	0.0	0	0	0.007	0.0	0.0	0.0	0	0	0	0	0.0	0.0	0.0	57	0	0	0	17	2	14	14	6	17	0	0	0	14	17	0	1
8e-06	120	3	6	2	0	114	0	125000.0003	254	0	57000000.0	0.0	0	0	0.008	0.0	0.0	0.0	0	0	0	0	0.0	0.0	0.0	57	0	0	0	45	2	45	45	28	45	0	0	0	45	45	0	1
9e-06	120	3	6	2	0	114	0	111111.1072	254	0	50666664.0	0.0	0	0	0.009	0.0	0.0	0.0	0	0	0	0	0.0	0.0	0.0	57	0	0	0	17	2	14	14	8	17	0	0	0	14	17	0	1
8e-06	120	3	6	2	0	114	0	125000.0003	254	0	57000000.0	0.0	0	0	0.008	0.0	0.0	0.0	0	0	0	0	0.0	0.0	0.0	57	0	0	0	45	2	45	45	28	45	0	0	0	45	45	0	1
3e-06	120	3	6	2	0	114	0	333333.3215	254	0	152000000.0	0.0	0	0	0.003	0.0	0.0	0.0	0	0	0	0	0.0	0.0	0.0	57	0	0	0	10	2	7	7	7	10	0	0	0	7	10	0	1
8e-06	120	3	6	2	0	114	0	125000.0003	254	0	57000000.0	0.0	0	0	0.008	0.0	0.0	0.0	0	0	0	0	0.0	0.0	0.0	57	0	0	0	45	2	45	45	28	45	0	0	0	45	45	0	1
3e-06	120	3	6	2	0	114	0	333333.3215	254	0	152000000.0	0.0	0	0	0.003	0.0	0.0	0.0	0	0	0	0	0.0	0.0	0.0	57	0	0	0	27	2	2	2	2	27	0	0	0	2	27	0	1
4e-06	120	1	6	2	0	1344	0	250000.0006	254	0	1344000000.0	0.0	0	0	0.004	0.0	0.0	0.0	0	0	0	0	0.0	0.0	0.0	672	0	0	0	1	2	1	1	1	1	0	0	0	2	1	0	1
8e-06	120	3	6	2	0	114	0	125000.0003	254	0	57000000.0	0.0	0	0	0.008	0.0	0.0	0.0	0	0	0	0	0.0	0.0	0.0	57	0	0	0	45	2	45	45	28	45	0	0	0	45	45	0	1
3e-06	120	3	6	2	0	114	0	333333.3215	254	0	152000000.0	0.0	0	0	0.003	0.0	0.0	0.0	0	0	0	0	0.0	0.0	0.0	57	0	0	0	27	2	8	8	8	27	0	0	0	8	27	0	1
8e-06	120	3	6	2	0	114	0	125000.0003	254	0	57000000.0	0.0	0	0	0.008	0.0	0.0	0.0	0	0	0	0	0.0	0.0	0.0	57	0	0	0	45	2	45	45	28	45	0	0	0	45	45	0	1
3e-06	120	3	6	2	0	114	0	333333.3215	254	0	152000000.0	0.0	0	0	0.003	0.0	0.0	0.0	0	0	0	0	0.0	0.0	0.0	57	0	0	0	27	2	8	8	8	27	0	0	0	8	27	0	1
6e-06	120	3	6	2	0	114	0	166666.6608	254	0	76000000.0	0.0	0	0	0.006	0.0	0.0	0.0	0	0	0	0	0.0	0.0	0.0	57	0	0	0	31	2	14	14	14	31	0	0	0	14	31	0	1
7e-06	120	3	6	2	0	114	0	142857.1409	254	0	65142856.0	0.0	0	0	0.007	0.0	0.0	0.0	0	0	0	0	0.0	0.0	0.0	57	0	0	0	29	2	8	8	8	29	0	0	0	8	29	0	1
1e-06	121	1	6	2	0	200	0	1000000.003	254	0	800000000.0	0.0	0	0	0.001	0.0	0.0	0.0	0	0	0	0	0.0	0.0	0.0	100	0	0	0	3	2	3	2	2	3	0	0	0	27	3	0	1
7e-06	120	3	6	2	0	114	0	142857.1409	254	0	65142856.0	0.0	0	0	0.007	0.0	0.0	0.0	0	0	0	0	0.0	0.0	0.0	57	0	0	0	29	2	8	8	8	29	0	0	0	8	29	0	1
8e-06	120	3	6	2	0	114	0	125000.0003	254	0	57000000.0	0.0	0	0	0.008	0.0	0.0	0.0	0	0	0	0	0.0	0.0	0.0	57	0	0	0	18	2	18	18	18	18	0	0	0	21	18	0	1
9e-06	120	3	6	2	0	114	0	111111.1072	254	0	50666664.0	0.0	0	0	0.009	0.0	0.0	0.0	0	0	0	0	0.0	0.0	0.0	57	0	0	0	41	2	5	5	5	41	0	0	0	5	41	0	1
9e-06	120	3	6	2	0	114	0	111111.1072	254	0	50666664.0	0.0	0	0	0.009	0.0	0.0	0.0	0	0	0	0	0.0	0.0	0.0	57	0	0	0	29	2	27	27	17	29	0	0	0	27	29	0	1
7e-06	120	3	6	2	0	114	0	142857.1409	254	0	65142856.0	0.0	0	0	0.007	0.0	0.0	0.0	0	0	0	0	0.0	0.0	0.0	57	0	0	0	31	2	17	17	17	31	0	0	0	18	31	0	1
8e-06	120	3	6	2	0	114	0	125000.0003	254	0	57000000.0	0.0	0	0	0.008	0.0	0.0	0.0	0	0	0	0	0.0	0.0	0.0	57	0	0	0	18	2	18	18	18	18	0	0	0	21	18	0	1
4e-06	120	3	6	2	0	114	0	250000.0006	254	0	114000000.0	0.0	0	0	0.004	0.0	0.0	0.0	0	0	0	0	0.0	0.0	0.0	57	0	0	0	36	2	26	26	17	36	0	0	0	26	36	0	1
9e-06	120	3	6	2	0	114	0	111111.1072	254	0	50666664.0	0.0	0	0	0.009	0.0	0.0	0.0	0	0	0	0	0.0	0.0	0.0	57	0	0	0	12	2	1	1	1	12	0	0	0	2	12	0	1
9e-06	120	3	6	2	0	114	0	111111.1072	254	0	50666664.0	0.0	0	0	0.009	0.0	0.0	0.0	0	0	0	0	0.0	0.0	0.0	57	0	0	0	29	2	27	27	17	29	0	0	0	27	29	0	1
7e-06	120	3	6	2	0	114	0	142857.1409	254	0	65142856.0	0.0	0	0	0.007	0.0	0.0	0.0	0	0	0	0	0.0	0.0	0.0	57	0	0	0	31	2	17	17	17	31	0	0	0	18	31	0	1
8e-06	120	3	6	2	0	114	0	125000.0003	254	0	57000000.0	0.0	0	0	0.008	0.0	0.0	0.0	0	0	0	0	0.0	0.0	0.0	57	0	0	0	18	2	18	18	18	18	0	0	0	21	18	0	1
4e-06	120	3	6	2	0	114	0	250000.0006	254	0	114000000.0	0.0	0	0	0.004	0.0	0.0	0.0	0	0	0	0	0.0	0.0	0.0	57	0	0	0	36	2	26	26	17	36	0	0	0	26	36	0	1
9e-06	120	3	6	2	0	114	0	111111.1072	254	0	50666664.0	0.0	0	0	0.009	0.0	0.0	0.0	0	0	0	0	0.0	0.0	0.0	57	0	0	0	16	2	8	8	8	16	0	0	0	9	16	0	1
9e-06	120	3	6	2	0	114	0	111111.1072	254	0	50666664.0	0.0	0	0	0.009	0.0	0.0	0.0	0	0	0	0	0.0	0.0	0.0	57	0	0	0	29	2	27	27	17	29	0	0	0	27	29	0	1
5e-06	120	3	6	2	0	114	0	200000.0051	254	0	91200000.0	0.0	0	0	0.005	0.0	0.0	0.0	0	0	0	0	0.0	0.0	0.0	57	0	0	0	43	2	43	43	18	43	0	0	0	43	43	0	1
9e-06	120	3	6	2	0	114	0	111111.1072	254	0	50666664.0	0.0	0	0	0.009	0.0	0.0	0.0	0	0	0	0	0.0	0.0	0.0	57	0	0	0	30	2	17	17	9	30	0	0	0	17	30	0	1
9e-06	120	3	6	2	0	114	0	111111.1072	254	0	50666664.0	0.0	0	0	0.009	0.0	0.0	0.0	0	0	0	0	0.0	0.0	0.0	57	0	0	0	29	2	27	27	10	29	0	0	0	27	29	0	1
3e-06	120	3	6	2	0	114	0	333333.3215	254	0	152000000.0	0.0	0	0	0.003	0.0	0.0	0.0	0	0	0	0	0.0	0.0	0.0	57	0	0	0	12	2	8	8	8	12	0	0	0	9	12	0	1
5e-06	120	3	6	2	0	114	0	200000.0051	254	0	91200000.0	0.0	0	0	0.005	0.0	0.0	0.0	0	0	0	0	0.0	0.0	0.0	57	0	0	0	43	2	43	43	18	43	0	0	0	43	43	0	1
9e-06	120	3	6	2	0	114	0	111111.1072	254	0	50666664.0	0.0	0	0	0.009	0.0	0.0	0.0	0	0	0	0	0.0	0.0	0.0	57	0	0	0	36	2	26	26	9	36	0	0	0	26	36	0	1
1.767486	114	1	5	10	8	2060	354	9.618181	254	252	8391.580078	1403.122925	2	1	186.388222	238.352281	12121.68468	304.474906	255	629734182	3755355420	255	0.186565	0.09901	0.087555	206	44	0	0	3	1	1	1	1	1	0	0	0	2	1	0	1
9e-06	120	3	6	2	0	114	0	111111.1072	254	0	50666664.0	0.0	0	0	0.009	0.0	0.0	0.0	0	0	0	0	0.0	0.0	0.0	57	0	0	0	50	2	16	16	8	50	0	0	0	16	50	0	1
5e-06	120	3	6	2	0	114	0	200000.0051	254	0	91200000.0	0.0	0	0	0.005	0.0	0.0	0.0	0	0	0	0	0.0	0.0	0.0	57	0	0	0	43	2	43	43	18	43	0	0	0	43	43	0	1
4e-06	120	3	6	2	0	114	0	250000.0006	254	0	114000000.0	0.0	0	0	0.004	0.0	0.0	0.0	0	0	0	0	0.0	0.0	0.0	57	0	0	0	14	2	15	14	5	14	0	0	0	15	14	0	1
3e-06	120	3	6	2	0	114	0	333333.3215	254	0	152000000.0	0.0	0	0	0.003	0.0	0.0	0.0	0	0	0	0	0.0	0.0	0.0	57	0	0	0	38	2	19	19	6	38	0	0	0	20	38	0	1
9e-06	120	3	6	2	0	114	0	111111.1072	254	0	50666664.0	0.0	0	0	0.009	0.0	0.0	0.0	0	0	0	0	0.0	0.0	0.0	57	0	0	0	32	2	32	32	19	32	0	0	0	32	32	0	1
3e-06	120	3	6	2	0	114	0	333333.3215	254	0	152000000.0	0.0	0	0	0.003	0.0	0.0	0.0	0	0	0	0	0.0	0.0	0.0	57	0	0	0	41	2	24	24	12	41	0	0	0	24	41	0	1
4e-06	120	3	6	2	0	114	0	250000.0006	254	0	114000000.0	0.0	0	0	0.004	0.0	0.0	0.0	0	0	0	0	0.0	0.0	0.0	57	0	0	0	14	2	15	14	5	14	0	0	0	15	14	0	1
9e-06	120	3	6	2	0	114	0	111111.1072	254	0	50666664.0	0.0	0	0	0.009	0.0	0.0	0.0	0	0	0	0	0.0	0.0	0.0	57	0	0	0	32	2	32	32	19	32	0	0	0	32	32	0	1
3e-06	120	3	6	2	0	114	0	333333.3215	254	0	152000000.0	0.0	0	0	0.003	0.0	0.0	0.0	0	0	0	0	0.0	0.0	0.0	57	0	0	0	20	2	20	20	20	20	0	0	0	21	20	0	1
4e-06	120	3	6	2	0	114	0	250000.0006	254	0	114000000.0	0.0	0	0	0.004	0.0	0.0	0.0	0	0	0	0	0.0	0.0	0.0	57	0	0	0	48	2	42	42	18	48	0	0	0	42	48	0	1
9e-06	120	3	6	2	0	114	0	111111.1072	254	0	50666664.0	0.0	0	0	0.009	0.0	0.0	0.0	0	0	0	0	0.0	0.0	0.0	57	0	0	0	17	2	9	9	9	17	0	0	0	9	17	0	1
1e-05	120	3	6	2	0	114	0	100000.0025	254	0	45600000.0	0.0	0	0	0.01	0.0	0.0	0.0	0	0	0	0	0.0	0.0	0.0	57	0	0	0	35	2	17	17	7	35	0	0	0	17	35	0	1
8e-06	120	3	6	2	0	114	0	125000.0003	254	0	57000000.0	0.0	0	0	0.008	0.0	0.0	0.0	0	0	0	0	0.0	0.0	0.0	57	0	0	0	44	2	39	39	23	44	0	0	0	39	44	0	1
9e-06	120	3	6	2	0	114	0	111111.1072	254	0	50666664.0	0.0	0	0	0.009	0.0	0.0	0.0	0	0	0	0	0.0	0.0	0.0	57	0	0	0	38	2	19	19	12	38	0	0	0	19	38	0	1
9e-06	120	3	6	2	0	114	0	111111.1072	254	0	50666664.0	0.0	0	0	0.009	0.0	0.0	0.0	0	0	0	0	0.0	0.0	0.0	57	0	0	0	27	2	25	25	25	27	0	0	0	27	27	0	1
18.711939	114	13	5	76	372	3962	498346	23.888492	254	252	1671.660034	212487.6563	4	183	249.491132	50.240473	37584.54718	17358.04153	255	841031156	2612942689	255	0.175223	0.072719	0.102504	52	1340	0	0	4	1	4	3	1	4	0	0	0	3	4	0	1
1e-05	120	3	6	2	0	114	0	100000.0025	254	0	45600000.0	0.0	0	0	0.01	0.0	0.0	0.0	0	0	0	0	0.0	0.0	0.0	57	0	0	0	35	2	17	17	7	35	0	0	0	17	35	0	1
8e-06	120	3	6	2	0	114	0	125000.0003	254	0	57000000.0	0.0	0	0	0.008	0.0	0.0	0.0	0	0	0	0	0.0	0.0	0.0	57	0	0	0	44	2	39	39	23	44	0	0	0	39	44	0	1
3e-06	120	3	6	2	0	114	0	333333.3215	254	0	152000000.0	0.0	0	0	0.003	0.0	0.0	0.0	0	0	0	0	0.0	0.0	0.0	57	0	0	0	38	2	19	19	12	38	0	0	0	19	38	0	1
9e-06	120	3	6	2	0	114	0	111111.1072	254	0	50666664.0	0.0	0	0	0.009	0.0	0.0	0.0	0	0	0	0	0.0	0.0	0.0	57	0	0	0	27	2	25	25	25	27	0	0	0	27	27	0	1
9e-06	120	3	6	2	0	114	0	111111.1072	254	0	50666664.0	0.0	0	0	0.009	0.0	0.0	0.0	0	0	0	0	0.0	0.0	0.0	57	0	0	0	17	2	8	8	8	17	0	0	0	8	17	0	1
1e-05	120	3	6	2	0	114	0	100000.0025	254	0	45600000.0	0.0	0	0	0.01	0.0	0.0	0.0	0	0	0	0	0.0	0.0	0.0	57	0	0	0	39	2	26	26	11	39	0	0	0	27	39	0	1
9e-06	120	3	6	2	0	114	0	111111.1072	254	0	50666664.0	0.0	0	0	0.009	0.0	0.0	0.0	0	0	0	0	0.0	0.0	0.0	57	0	0	0	45	2	29	29	16	45	0	0	0	29	45	0	1
8e-06	120	3	6	2	0	114	0	125000.0003	254	0	57000000.0	0.0	0	0	0.008	0.0	0.0	0.0	0	0	0	0	0.0	0.0	0.0	57	0	0	0	44	2	39	39	23	44	0	0	0	39	44	0	1
3.2e-05	120	3	6	2	0	114	0	31250.00008	254	0	14250000.0	0.0	0	0	0.032	0.0	0.0	0.0	0	0	0	0	0.0	0.0	0.0	57	0	0	0	24	2	17	17	8	24	0	0	0	17	24	0	1
8e-06	120	3	6	2	0	114	0	125000.0003	254	0	57000000.0	0.0	0	0	0.008	0.0	0.0	0.0	0	0	0	0	0.0	0.0	0.0	57	0	0	0	38	2	38	38	24	38	0	0	0	38	38	0	1
1e-05	120	3	6	2	0	114	0	100000.0025	254	0	45600000.0	0.0	0	0	0.01	0.0	0.0	0.0	0	0	0	0	0.0	0.0	0.0	57	0	0	0	39	2	26	26	11	39	0	0	0	27	39	0	1
9e-06	120	3	6	2	0	114	0	111111.1072	254	0	50666664.0	0.0	0	0	0.009	0.0	0.0	0.0	0	0	0	0	0.0	0.0	0.0	57	0	0	0	45	2	29	29	16	45	0	0	0	29	45	0	1
3e-06	120	3	6	2	0	114	0	333333.3215	254	0	152000000.0	0.0	0	0	0.003	0.0	0.0	0.0	0	0	0	0	0.0	0.0	0.0	57	0	0	0	44	2	39	39	16	44	0	0	0	39	44	0	1
8e-06	120	3	6	2	0	114	0	125000.0003	254	0	57000000.0	0.0	0	0	0.008	0.0	0.0	0.0	0	0	0	0	0.0	0.0	0.0	57	0	0	0	51	2	37	37	19	51	0	0	0	37	51	0	1
7e-06	120	3	6	2	0	114	0	142857.1409	254	0	65142856.0	0.0	0	0	0.007	0.0	0.0	0.0	0	0	0	0	0.0	0.0	0.0	57	0	0	0	35	2	18	18	11	35	0	0	0	18	35	0	1
9e-06	120	3	6	2	0	114	0	111111.1072	254	0	50666664.0	0.0	0	0	0.009	0.0	0.0	0.0	0	0	0	0	0.0	0.0	0.0	57	0	0	0	45	2	29	29	16	45	0	0	0	29	45	0	1
3e-06	120	3	6	2	0	114	0	333333.3215	254	0	152000000.0	0.0	0	0	0.003	0.0	0.0	0.0	0	0	0	0	0.0	0.0	0.0	57	0	0	0	44	2	39	39	16	44	0	0	0	39	44	0	1
9e-06	120	3	6	2	0	114	0	111111.1072	254	0	50666664.0	0.0	0	0	0.009	0.0	0.0	0.0	0	0	0	0	0.0	0.0	0.0	57	0	0	0	10	2	8	8	8	10	0	0	0	8	10	0	1
9e-06	120	3	6	2	0	114	0	111111.1072	254	0	50666664.0	0.0	0	0	0.009	0.0	0.0	0.0	0	0	0	0	0.0	0.0	0.0	57	0	0	0	51	2	37	37	18	51	0	0	0	37	51	0	1
3e-06	120	3	6	2	0	114	0	333333.3215	254	0	152000000.0	0.0	0	0	0.003	0.0	0.0	0.0	0	0	0	0	0.0	0.0	0.0	57	0	0	0	29	2	18	18	18	29	0	0	0	18	29	0	1
9e-06	120	3	6	2	0	114	0	111111.1072	254	0	50666664.0	0.0	0	0	0.009	0.0	0.0	0.0	0	0	0	0	0.0	0.0	0.0	57	0	0	0	45	2	29	29	16	45	0	0	0	29	45	0	1
9e-06	120	3	6	2	0	114	0	111111.1072	254	0	50666664.0	0.0	0	0	0.009	0.0	0.0	0.0	0	0	0	0	0.0	0.0	0.0	57	0	0	0	10	2	8	8	8	10	0	0	0	8	10	0	1
9e-06	120	3	6	2	0	114	0	111111.1072	254	0	50666664.0	0.0	0	0	0.009	0.0	0.0	0.0	0	0	0	0	0.0	0.0	0.0	57	0	0	0	51	2	37	37	18	51	0	0	0	37	51	0	1
3e-06	120	3	6	2	0	114	0	333333.3215	254	0	152000000.0	0.0	0	0	0.003	0.0	0.0	0.0	0	0	0	0	0.0	0.0	0.0	57	0	0	0	29	2	18	18	18	29	0	0	0	18	29	0	1
0.664567	114	6	5	10	8	1194	552	25.580566	254	252	12940.75684	5814.312012	2	2	73.840778	81.88257	3893.356009	142.084641	255	246441548	336764644	255	0.100959	0.049486	0.051473	119	69	1	0	1	1	3	1	1	1	0	0	1	1	1	0	1
1e-06	120	3	6	2	0	114	0	1000000.003	254	0	456000000.0	0.0	0	0	0.001	0.0	0.0	0.0	0	0	0	0	0.0	0.0	0.0	57	0	0	0	33	2	14	14	5	34	0	0	0	14	33	0	1
5e-06	120	3	6	2	0	114	0	200000.0051	254	0	91200000.0	0.0	0	0	0.005	0.0	0.0	0.0	0	0	0	0	0.0	0.0	0.0	57	0	0	0	17	2	9	9	9	17	0	0	0	9	17	0	1
9e-06	120	3	6	2	0	114	0	111111.1072	254	0	50666664.0	0.0	0	0	0.009	0.0	0.0	0.0	0	0	0	0	0.0	0.0	0.0	57	0	0	0	51	2	37	37	18	51	0	0	0	37	51	0	1
1.019496	114	10	5	14	10	4938	882	22.560168	254	252	35986.41016	6230.529785	4	3	73.280076	104.903555	4510.264181	127.217891	255	977926576	809662398	255	0.142662	0.075355	0.067307	353	88	0	0	2	1	1	1	1	1	0	0	0	1	1	0	1
3e-06	120	3	6	2	0	114	0	333333.3215	254	0	152000000.0	0.0	0	0	0.003	0.0	0.0	0.0	0	0	0	0	0.0	0.0	0.0	57	0	0	0	29	2	18	18	18	29	0	0	0	18	29	0	1
5e-06	120	3	6	2	0	114	0	200000.0051	254	0	91200000.0	0.0	0	0	0.005	0.0	0.0	0.0	0	0	0	0	0.0	0.0	0.0	57	0	0	0	17	2	9	9	9	17	0	0	0	9	17	0	1
1.051614	114	10	5	24	20	9046	1842	40.889526	254	252	65955.75781	13312.86914	9	8	45.722349	53.309051	2640.226474	75.47025	255	2573057212	1153042268	255	0.074699	0.023659	0.05104	377	92	0	0	1	1	1	1	1	1	0	0	0	1	1	0	1
6e-06	120	3	6	2	0	114	0	166666.6608	254	0	76000000.0	0.0	0	0	0.006	0.0	0.0	0.0	0	0	0	0	0.0	0.0	0.0	57	0	0	0	11	2	11	11	11	11	0	0	0	12	11	0	1
9e-06	120	3	6	2	0	114	0	111111.1072	254	0	50666664.0	0.0	0	0	0.009	0.0	0.0	0.0	0	0	0	0	0.0	0.0	0.0	57	0	0	0	27	2	25	25	25	27	0	0	0	27	27	0	1
5e-06	120	3	6	2	0	114	0	200000.0051	254	0	91200000.0	0.0	0	0	0.005	0.0	0.0	0.0	0	0	0	0	0.0	0.0	0.0	57	0	0	0	17	2	9	9	9	17	0	0	0	9	17	0	1
6e-06	120	3	6	2	0	114	0	166666.6608	254	0	76000000.0	0.0	0	0	0.006	0.0	0.0	0.0	0	0	0	0	0.0	0.0	0.0	57	0	0	0	7	2	7	7	7	7	0	0	0	8	7	0	1
9e-06	120	3	6	2	0	114	0	111111.1072	254	0	50666664.0	0.0	0	0	0.009	0.0	0.0	0.0	0	0	0	0	0.0	0.0	0.0	57	0	0	0	27	2	25	25	25	27	0	0	0	27	27	0	1
4e-06	120	3	6	2	0	114	0	250000.0006	254	0	114000000.0	0.0	0	0	0.004	0.0	0.0	0.0	0	0	0	0	0.0	0.0	0.0	57	0	0	0	32	2	22	22	22	32	0	0	0	22	32	0	1
9e-06	120	3	6	2	0	114	0	111111.1072	254	0	50666664.0	0.0	0	0	0.009	0.0	0.0	0.0	0	0	0	0	0.0	0.0	0.0	57	0	0	0	27	2	25	25	25	27	0	0	0	27	27	0	1
3e-06	120	3	6	2	0	114	0	333333.3215	254	0	152000000.0	0.0	0	0	0.003	0.0	0.0	0.0	0	0	0	0	0.0	0.0	0.0	57	0	0	0	38	2	38	38	24	38	0	0	0	38	38	0	1
8e-06	120	3	6	2	0	114	0	125000.0003	254	0	57000000.0	0.0	0	0	0.008	0.0	0.0	0.0	0	0	0	0	0.0	0.0	0.0	57	0	0	0	17	2	9	9	9	17	0	0	0	9	17	0	1
3e-06	120	3	6	2	0	114	0	333333.3215	254	0	152000000.0	0.0	0	0	0.003	0.0	0.0	0.0	0	0	0	0	0.0	0.0	0.0	57	0	0	0	38	2	38	38	24	38	0	0	0	38	38	0	1
8e-06	120	3	6	2	0	114	0	125000.0003	254	0	57000000.0	0.0	0	0	0.008	0.0	0.0	0.0	0	0	0	0	0.0	0.0	0.0	57	0	0	0	17	2	9	9	9	17	0	0	0	9	17	0	1
3e-06	120	3	6	2	0	114	0	333333.3215	254	0	152000000.0	0.0	0	0	0.003	0.0	0.0	0.0	0	0	0	0	0.0	0.0	0.0	57	0	0	0	38	2	38	38	24	38	0	0	0	38	38	0	1
3e-06	120	3	6	2	0	114	0	333333.3215	254	0	152000000.0	0.0	0	0	0.003	0.0	0.0	0.0	0	0	0	0	0.0	0.0	0.0	57	0	0	0	38	2	38	38	24	38	0	0	0	38	38	0	1
6e-06	120	3	6	2	0	114	0	166666.6608	254	0	76000000.0	0.0	0	0	0.006	0.0	0.0	0.0	0	0	0	0	0.0	0.0	0.0	57	0	0	0	17	2	8	8	8	17	0	0	0	8	17	0	1
3e-06	120	3	6	2	0	114	0	333333.3215	254	0	152000000.0	0.0	0	0	0.003	0.0	0.0	0.0	0	0	0	0	0.0	0.0	0.0	57	0	0	0	38	2	38	38	24	38	0	0	0	38	38	0	1
8e-06	120	3	6	2	0	114	0	125000.0003	254	0	57000000.0	0.0	0	0	0.008	0.0	0.0	0.0	0	0	0	0	0.0	0.0	0.0	57	0	0	0	12	2	9	9	9	13	0	0	0	11	12	0	1
4e-06	120	3	6	2	0	114	0	250000.0006	254	0	114000000.0	0.0	0	0	0.004	0.0	0.0	0.0	0	0	0	0	0.0	0.0	0.0	57	0	0	0	32	2	22	22	22	32	0	0	0	22	32	0	1
3e-06	120	3	6	2	0	114	0	333333.3215	254	0	152000000.0	0.0	0	0	0.003	0.0	0.0	0.0	0	0	0	0	0.0	0.0	0.0	57	0	0	0	48	2	42	42	24	48	0	0	0	42	48	0	1
9e-06	120	3	6	2	0	114	0	111111.1072	254	0	50666664.0	0.0	0	0	0.009	0.0	0.0	0.0	0	0	0	0	0.0	0.0	0.0	57	0	0	0	44	2	44	44	33	44	0	0	0	44	44	0	1
3e-06	120	3	6	2	0	114	0	333333.3215	254	0	152000000.0	0.0	0	0	0.003	0.0	0.0	0.0	0	0	0	0	0.0	0.0	0.0	57	0	0	0	12	2	4	3	3	13	0	0	0	4	12	0	1
4e-06	120	3	6	2	0	114	0	250000.0006	254	0	114000000.0	0.0	0	0	0.004	0.0	0.0	0.0	0	0	0	0	0.0	0.0	0.0	57	0	0	0	32	2	22	22	22	32	0	0	0	22	32	0	1
3e-06	120	3	6	2	0	114	0	333333.3215	254	0	152000000.0	0.0	0	0	0.003	0.0	0.0	0.0	0	0	0	0	0.0	0.0	0.0	57	0	0	0	47	2	34	34	10	47	0	0	0	34	47	0	1
4e-06	120	3	6	2	0	114	0	250000.0006	254	0	114000000.0	0.0	0	0	0.004	0.0	0.0	0.0	0	0	0	0	0.0	0.0	0.0	57	0	0	0	33	2	20	19	19	34	0	0	0	20	33	0	1
3e-06	120	3	6	2	0	114	0	333333.3215	254	0	152000000.0	0.0	0	0	0.003	0.0	0.0	0.0	0	0	0	0	0.0	0.0	0.0	57	0	0	0	22	2	5	5	5	22	0	0	0	5	22	0	1
8e-06	120	3	6	2	0	114	0	125000.0003	254	0	57000000.0	0.0	0	0	0.008	0.0	0.0	0.0	0	0	0	0	0.0	0.0	0.0	57	0	0	0	42	2	21	21	15	42	0	0	0	21	42	0	1
3e-06	120	3	6	2	0	114	0	333333.3215	254	0	152000000.0	0.0	0	0	0.003	0.0	0.0	0.0	0	0	0	0	0.0	0.0	0.0	57	0	0	0	32	2	11	10	10	32	0	0	0	10	32	0	1
3e-06	120	3	6	2	0	114	0	333333.3215	254	0	152000000.0	0.0	0	0	0.003	0.0	0.0	0.0	0	0	0	0	0.0	0.0	0.0	57	0	0	0	47	2	34	34	10	47	0	0	0	34	47	0	1
4e-06	120	3	6	2	0	114	0	250000.0006	254	0	114000000.0	0.0	0	0	0.004	0.0	0.0	0.0	0	0	0	0	0.0	0.0	0.0	57	0	0	0	33	2	20	19	19	34	0	0	0	20	33	0	1
3e-06	120	3	6	2	0	114	0	333333.3215	254	0	152000000.0	0.0	0	0	0.003	0.0	0.0	0.0	0	0	0	0	0.0	0.0	0.0	57	0	0	0	22	2	9	9	9	22	0	0	0	9	22	0	1
8e-06	120	3	6	2	0	114	0	125000.0003	254	0	57000000.0	0.0	0	0	0.008	0.0	0.0	0.0	0	0	0	0	0.0	0.0	0.0	57	0	0	0	44	2	44	44	33	44	0	0	0	44	44	0	1
3e-06	120	3	6	2	0	114	0	333333.3215	254	0	152000000.0	0.0	0	0	0.003	0.0	0.0	0.0	0	0	0	0	0.0	0.0	0.0	57	0	0	0	32	2	11	10	10	32	0	0	0	10	32	0	1
8e-06	120	3	6	2	0	114	0	125000.0003	254	0	57000000.0	0.0	0	0	0.008	0.0	0.0	0.0	0	0	0	0	0.0	0.0	0.0	57	0	0	0	38	2	29	29	19	38	0	0	0	29	38	0	1
4e-06	120	3	6	2	0	114	0	250000.0006	254	0	114000000.0	0.0	0	0	0.004	0.0	0.0	0.0	0	0	0	0	0.0	0.0	0.0	57	0	0	0	33	2	20	19	19	34	0	0	0	20	33	0	1
9e-06	120	3	6	2	0	114	0	111111.1072	254	0	50666664.0	0.0	0	0	0.009	0.0	0.0	0.0	0	0	0	0	0.0	0.0	0.0	57	0	0	0	44	2	44	44	11	44	0	0	0	44	44	0	1
5e-06	120	3	6	2	0	114	0	200000.0051	254	0	91200000.0	0.0	0	0	0.005	0.0	0.0	0.0	0	0	0	0	0.0	0.0	0.0	57	0	0	0	22	2	8	8	8	22	0	0	0	8	22	0	1
3e-06	120	3	6	2	0	114	0	333333.3215	254	0	152000000.0	0.0	0	0	0.003	0.0	0.0	0.0	0	0	0	0	0.0	0.0	0.0	57	0	0	0	33	2	8	8	8	33	0	0	0	8	33	0	1
9e-06	120	3	6	2	0	114	0	111111.1072	254	0	50666664.0	0.0	0	0	0.009	0.0	0.0	0.0	0	0	0	0	0.0	0.0	0.0	57	0	0	0	36	2	23	23	13	36	0	0	0	23	36	0	1
8e-06	120	3	6	2	0	114	0	125000.0003	254	0	57000000.0	0.0	0	0	0.008	0.0	0.0	0.0	0	0	0	0	0.0	0.0	0.0	57	0	0	0	38	2	29	29	19	38	0	0	0	29	38	0	1
9e-06	120	3	6	2	0	114	0	111111.1072	254	0	50666664.0	0.0	0	0	0.009	0.0	0.0	0.0	0	0	0	0	0.0	0.0	0.0	57	0	0	0	44	2	44	44	11	44	0	0	0	44	44	0	1
3e-06	120	3	6	2	0	114	0	333333.3215	254	0	152000000.0	0.0	0	0	0.003	0.0	0.0	0.0	0	0	0	0	0.0	0.0	0.0	57	0	0	0	38	2	38	38	24	38	0	0	0	38	38	0	1
9e-06	120	3	6	2	0	114	0	111111.1072	254	0	50666664.0	0.0	0	0	0.009	0.0	0.0	0.0	0	0	0	0	0.0	0.0	0.0	57	0	0	0	36	2	23	23	13	36	0	0	0	23	36	0	1
8e-06	120	3	6	2	0	114	0	125000.0003	254	0	57000000.0	0.0	0	0	0.008	0.0	0.0	0.0	0	0	0	0	0.0	0.0	0.0	57	0	0	0	38	2	29	29	19	38	0	0	0	29	38	0	1
7e-06	120	3	6	2	0	114	0	142857.1409	254	0	65142856.0	0.0	0	0	0.007	0.0	0.0	0.0	0	0	0	0	0.0	0.0	0.0	57	0	0	0	35	2	33	33	12	35	0	0	0	34	35	0	1
9e-06	120	3	6	2	0	114	0	111111.1072	254	0	50666664.0	0.0	0	0	0.009	0.0	0.0	0.0	0	0	0	0	0.0	0.0	0.0	57	0	0	0	13	2	5	4	4	13	0	0	0	4	13	0	1
8e-06	120	3	6	2	0	114	0	125000.0003	254	0	57000000.0	0.0	0	0	0.008	0.0	0.0	0.0	0	0	0	0	0.0	0.0	0.0	57	0	0	0	38	2	38	38	14	38	0	0	0	38	38	0	1
3e-06	120	3	6	2	0	114	0	333333.3215	254	0	152000000.0	0.0	0	0	0.003	0.0	0.0	0.0	0	0	0	0	0.0	0.0	0.0	57	0	0	0	20	2	20	20	20	20	0	0	0	21	20	0	1
7e-06	120	3	6	2	0	114	0	142857.1409	254	0	65142856.0	0.0	0	0	0.007	0.0	0.0	0.0	0	0	0	0	0.0	0.0	0.0	57	0	0	0	35	2	33	33	12	35	0	0	0	34	35	0	1
5e-06	121	1	6	2	0	200	0	200000.0051	254	0	160000000.0	0.0	0	0	0.005	0.0	0.0	0.0	0	0	0	0	0.0	0.0	0.0	100	0	0	0	5	2	2	2	2	5	0	0	0	2	5	0	1
3e-06	120	3	6	2	0	114	0	333333.3215	254	0	152000000.0	0.0	0	0	0.003	0.0	0.0	0.0	0	0	0	0	0.0	0.0	0.0	57	0	0	0	36	2	23	23	10	36	0	0	0	23	36	0	1
8e-06	120	3	6	2	0	114	0	125000.0003	254	0	57000000.0	0.0	0	0	0.008	0.0	0.0	0.0	0	0	0	0	0.0	0.0	0.0	57	0	0	0	18	2	9	9	9	18	0	0	0	9	18	0	1
3e-06	120	3	6	2	0	114	0	333333.3215	254	0	152000000.0	0.0	0	0	0.003	0.0	0.0	0.0	0	0	0	0	0.0	0.0	0.0	57	0	0	0	20	2	20	20	20	20	0	0	0	21	20	0	1
7e-06	120	3	6	2	0	114	0	142857.1409	254	0	65142856.0	0.0	0	0	0.007	0.0	0.0	0.0	0	0	0	0	0.0	0.0	0.0	57	0	0	0	36	2	10	10	6	36	0	0	0	10	36	0	1
8e-06	120	3	6	2	0	114	0	125000.0003	254	0	57000000.0	0.0	0	0	0.008	0.0	0.0	0.0	0	0	0	0	0.0	0.0	0.0	57	0	0	0	38	2	38	38	14	38	0	0	0	38	38	0	1
3e-06	120	3	6	2	0	114	0	333333.3215	254	0	152000000.0	0.0	0	0	0.003	0.0	0.0	0.0	0	0	0	0	0.0	0.0	0.0	57	0	0	0	36	2	23	23	10	36	0	0	0	23	36	0	1
3e-06	120	3	6	2	0	114	0	333333.3215	254	0	152000000.0	0.0	0	0	0.003	0.0	0.0	0.0	0	0	0	0	0.0	0.0	0.0	57	0	0	0	18	2	5	5	5	18	0	0	0	5	18	0	1
7e-06	120	3	6	2	0	114	0	142857.1409	254	0	65142856.0	0.0	0	0	0.007	0.0	0.0	0.0	0	0	0	0	0.0	0.0	0.0	57	0	0	0	36	2	10	10	6	36	0	0	0	10	36	0	1
8e-06	120	3	6	2	0	114	0	125000.0003	254	0	57000000.0	0.0	0	0	0.008	0.0	0.0	0.0	0	0	0	0	0.0	0.0	0.0	57	0	0	0	38	2	38	38	14	38	0	0	0	38	38	0	1
9e-06	120	3	6	2	0	114	0	111111.1072	254	0	50666664.0	0.0	0	0	0.009	0.0	0.0	0.0	0	0	0	0	0.0	0.0	0.0	57	0	0	0	38	2	29	29	17	38	0	0	0	29	38	0	1
8e-06	120	3	6	2	0	114	0	125000.0003	254	0	57000000.0	0.0	0	0	0.008	0.0	0.0	0.0	0	0	0	0	0.0	0.0	0.0	57	0	0	0	38	2	5	5	4	38	0	0	0	5	38	0	1
9e-06	120	3	6	2	0	114	0	111111.1072	254	0	50666664.0	0.0	0	0	0.009	0.0	0.0	0.0	0	0	0	0	0.0	0.0	0.0	57	0	0	0	42	2	21	21	12	42	0	0	0	21	42	0	1
1e-06	120	3	6	2	0	114	0	1000000.003	254	0	456000000.0	0.0	0	0	0.001	0.0	0.0	0.0	0	0	0	0	0.0	0.0	0.0	57	0	0	0	45	2	29	29	13	45	0	0	0	29	45	0	1
9e-06	120	3	6	2	0	114	0	111111.1072	254	0	50666664.0	0.0	0	0	0.009	0.0	0.0	0.0	0	0	0	0	0.0	0.0	0.0	57	0	0	0	17	2	11	11	5	17	0	0	0	11	17	0	1
8e-06	121	1	6	2	0	200	0	125000.0003	254	0	100000000.0	0.0	0	0	0.008	0.0	0.0	0.0	0	0	0	0	0.0	0.0	0.0	100	0	0	0	5	2	1	1	1	5	0	0	0	2	5	0	1
9e-06	120	3	6	2	0	114	0	111111.1072	254	0	50666664.0	0.0	0	0	0.009	0.0	0.0	0.0	0	0	0	0	0.0	0.0	0.0	57	0	0	0	42	2	21	21	12	42	0	0	0	21	42	0	1
1e-06	120	3	6	2	0	114	0	1000000.003	254	0	456000000.0	0.0	0	0	0.001	0.0	0.0	0.0	0	0	0	0	0.0	0.0	0.0	57	0	0	0	45	2	29	29	13	45	0	0	0	29	45	0	1
4e-06	120	3	6	2	0	114	0	250000.0006	254	0	114000000.0	0.0	0	0	0.004	0.0	0.0	0.0	0	0	0	0	0.0	0.0	0.0	57	0	0	0	17	2	6	6	6	17	0	0	0	6	17	0	1
1e-05	120	3	6	2	0	114	0	100000.0025	254	0	45600000.0	0.0	0	0	0.01	0.0	0.0	0.0	0	0	0	0	0.0	0.0	0.0	57	0	0	0	31	2	22	22	9	31	0	0	0	22	31	0	1
0.751109	114	10	5	24	20	8852	1774	57.248681	254	252	90362.38281	17957.44727	9	8	32.656912	38.914684	1708.220763	43.604773	255	804966493	854768329	255	0.034976	0.011037	0.023939	369	89	0	0	1	1	1	1	1	1	0	0	0	1	1	0	1
4e-06	120	3	6	2	0	114	0	250000.0006	254	0	114000000.0	0.0	0	0	0.004	0.0	0.0	0.0	0	0	0	0	0.0	0.0	0.0	57	0	0	0	31	2	12	12	12	31	0	0	0	12	31	0	1
3e-06	120	3	6	2	0	114	0	333333.3215	254	0	152000000.0	0.0	0	0	0.003	0.0	0.0	0.0	0	0	0	0	0.0	0.0	0.0	57	0	0	0	45	2	45	45	17	45	0	0	0	45	45	0	1
1e-05	120	3	6	2	0	114	0	100000.0025	254	0	45600000.0	0.0	0	0	0.01	0.0	0.0	0.0	0	0	0	0	0.0	0.0	0.0	57	0	0	0	42	2	21	21	9	42	0	0	0	21	42	0	1
3e-06	120	3	6	2	0	114	0	333333.3215	254	0	152000000.0	0.0	0	0	0.003	0.0	0.0	0.0	0	0	0	0	0.0	0.0	0.0	57	0	0	0	10	2	7	7	7	10	0	0	0	7	10	0	1
8e-06	120	3	6	2	0	114	0	125000.0003	254	0	57000000.0	0.0	0	0	0.008	0.0	0.0	0.0	0	0	0	0	0.0	0.0	0.0	57	0	0	0	29	2	6	6	6	29	0	0	0	6	29	0	1
1e-05	120	3	6	2	0	114	0	100000.0025	254	0	45600000.0	0.0	0	0	0.01	0.0	0.0	0.0	0	0	0	0	0.0	0.0	0.0	57	0	0	0	42	2	21	21	9	42	0	0	0	21	42	0	1
3e-06	120	3	6	2	0	114	0	333333.3215	254	0	152000000.0	0.0	0	0	0.003	0.0	0.0	0.0	0	0	0	0	0.0	0.0	0.0	57	0	0	0	45	2	45	45	17	45	0	0	0	45	45	0	1
3e-06	120	3	6	2	0	114	0	333333.3215	254	0	152000000.0	0.0	0	0	0.003	0.0	0.0	0.0	0	0	0	0	0.0	0.0	0.0	57	0	0	0	10	2	7	7	7	10	0	0	0	7	10	0	1
8e-06	120	3	6	2	0	114	0	125000.0003	254	0	57000000.0	0.0	0	0	0.008	0.0	0.0	0.0	0	0	0	0	0.0	0.0	0.0	57	0	0	0	29	2	6	6	6	29	0	0	0	6	29	0	1
4e-06	120	3	6	2	0	114	0	250000.0006	254	0	114000000.0	0.0	0	0	0.004	0.0	0.0	0.0	0	0	0	0	0.0	0.0	0.0	57	0	0	0	33	2	20	19	19	34	0	0	0	20	33	0	1
3e-06	120	3	6	2	0	114	0	333333.3215	254	0	152000000.0	0.0	0	0	0.003	0.0	0.0	0.0	0	0	0	0	0.0	0.0	0.0	57	0	0	0	45	2	45	45	17	45	0	0	0	45	45	0	1
9e-06	121	1	6	2	0	200	0	111111.1072	254	0	88888888.0	0.0	0	0	0.009	0.0	0.0	0.0	0	0	0	0	0.0	0.0	0.0	100	0	0	0	5	2	2	2	2	5	0	0	0	2	5	0	1
3e-06	120	3	6	2	0	114	0	333333.3215	254	0	152000000.0	0.0	0	0	0.003	0.0	0.0	0.0	0	0	0	0	0.0	0.0	0.0	57	0	0	0	27	2	2	2	2	27	0	0	0	2	27	0	1
8e-06	120	3	6	2	0	114	0	125000.0003	254	0	57000000.0	0.0	0	0	0.008	0.0	0.0	0.0	0	0	0	0	0.0	0.0	0.0	57	0	0	0	33	2	25	25	25	33	0	0	0	25	33	0	1
4e-06	120	3	6	2	0	114	0	250000.0006	254	0	114000000.0	0.0	0	0	0.004	0.0	0.0	0.0	0	0	0	0	0.0	0.0	0.0	57	0	0	0	48	2	6	6	6	48	0	0	0	6	48	0	1
9e-06	120	3	6	2	0	114	0	111111.1072	254	0	50666664.0	0.0	0	0	0.009	0.0	0.0	0.0	0	0	0	0	0.0	0.0	0.0	57	0	0	0	45	2	45	45	28	45	0	0	0	45	45	0	1
0.558773	114	1	5	10	6	500	268	26.844533	254	252	6442.687988	3207.026855	2	1	62.085889	100.017	3236.47547	180.056656	255	2912129690	2058724924	255	0.077764	0.026656	0.051108	50	45	0	0	1	1	1	1	1	1	0	0	0	1	1	0	1
9e-06	120	3	6	2	0	114	0	111111.1072	254	0	50666664.0	0.0	0	0	0.009	0.0	0.0	0.0	0	0	0	0	0.0	0.0	0.0	57	0	0	0	33	2	14	14	9	34	0	0	0	14	33	0	1
9e-06	120	3	6	2	0	114	0	111111.1072	254	0	50666664.0	0.0	0	0	0.009	0.0	0.0	0.0	0	0	0	0	0.0	0.0	0.0	57	0	0	0	45	2	45	45	28	45	0	0	0	45	45	0	1
3e-06	120	3	6	2	0	114	0	333333.3215	254	0	152000000.0	0.0	0	0	0.003	0.0	0.0	0.0	0	0	0	0	0.0	0.0	0.0	57	0	0	0	27	2	8	8	8	27	0	0	0	8	27	0	1
9e-06	120	3	6	2	0	114	0	111111.1072	254	0	50666664.0	0.0	0	0	0.009	0.0	0.0	0.0	0	0	0	0	0.0	0.0	0.0	57	0	0	0	45	2	29	29	16	45	0	0	0	29	45	0	1
8e-06	120	3	6	2	0	114	0	125000.0003	254	0	57000000.0	0.0	0	0	0.008	0.0	0.0	0.0	0	0	0	0	0.0	0.0	0.0	57	0	0	0	45	2	16	16	8	45	0	0	0	16	45	0	1
8e-06	120	3	6	2	0	114	0	125000.0003	254	0	57000000.0	0.0	0	0	0.008	0.0	0.0	0.0	0	0	0	0	0.0	0.0	0.0	57	0	0	0	45	2	45	45	28	45	0	0	0	45	45	0	1
8e-06	120	3	6	2	0	114	0	125000.0003	254	0	57000000.0	0.0	0	0	0.008	0.0	0.0	0.0	0	0	0	0	0.0	0.0	0.0	57	0	0	0	27	2	17	17	8	27	0	0	0	17	27	0	1
1e-06	120	3	6	2	0	114	0	1000000.003	254	0	456000000.0	0.0	0	0	0.001	0.0	0.0	0.0	0	0	0	0	0.0	0.0	0.0	57	0	0	0	45	2	29	29	13	45	0	0	0	29	45	0	1
8e-06	120	3	6	2	0	114	0	125000.0003	254	0	57000000.0	0.0	0	0	0.008	0.0	0.0	0.0	0	0	0	0	0.0	0.0	0.0	57	0	0	0	17	2	17	17	17	17	0	0	0	17	17	0	1
9e-06	120	3	6	2	0	114	0	111111.1072	254	0	50666664.0	0.0	0	0	0.009	0.0	0.0	0.0	0	0	0	0	0.0	0.0	0.0	57	0	0	0	50	2	16	16	8	50	0	0	0	16	50	0	1
9e-06	120	3	6	2	0	114	0	111111.1072	254	0	50666664.0	0.0	0	0	0.009	0.0	0.0	0.0	0	0	0	0	0.0	0.0	0.0	57	0	0	0	38	2	29	29	17	38	0	0	0	29	38	0	1
8e-06	120	3	6	2	0	114	0	125000.0003	254	0	57000000.0	0.0	0	0	0.008	0.0	0.0	0.0	0	0	0	0	0.0	0.0	0.0	57	0	0	0	17	2	17	17	17	17	0	0	0	17	17	0	1
8e-06	120	3	6	2	0	114	0	125000.0003	254	0	57000000.0	0.0	0	0	0.008	0.0	0.0	0.0	0	0	0	0	0.0	0.0	0.0	57	0	0	0	27	2	17	17	8	27	0	0	0	17	27	0	1
9e-06	120	3	6	2	0	114	0	111111.1072	254	0	50666664.0	0.0	0	0	0.009	0.0	0.0	0.0	0	0	0	0	0.0	0.0	0.0	57	0	0	0	40	2	35	34	27	40	0	0	0	34	40	0	1
9e-06	120	3	6	2	0	114	0	111111.1072	254	0	50666664.0	0.0	0	0	0.009	0.0	0.0	0.0	0	0	0	0	0.0	0.0	0.0	57	0	0	0	38	2	29	29	17	38	0	0	0	29	38	0	1
7e-06	120	3	6	2	0	114	0	142857.1409	254	0	65142856.0	0.0	0	0	0.007	0.0	0.0	0.0	0	0	0	0	0.0	0.0	0.0	57	0	0	0	35	2	18	18	11	35	0	0	0	18	35	0	1
9e-06	120	3	6	2	0	114	0	111111.1072	254	0	50666664.0	0.0	0	0	0.009	0.0	0.0	0.0	0	0	0	0	0.0	0.0	0.0	57	0	0	0	40	2	35	34	27	40	0	0	0	34	40	0	1
9e-06	120	3	6	2	0	114	0	111111.1072	254	0	50666664.0	0.0	0	0	0.009	0.0	0.0	0.0	0	0	0	0	0.0	0.0	0.0	57	0	0	0	27	2	17	17	9	27	0	0	0	17	27	0	1
9e-06	120	3	6	2	0	114	0	111111.1072	254	0	50666664.0	0.0	0	0	0.009	0.0	0.0	0.0	0	0	0	0	0.0	0.0	0.0	57	0	0	0	38	2	29	29	17	38	0	0	0	29	38	0	1
9e-06	120	3	6	2	0	114	0	111111.1072	254	0	50666664.0	0.0	0	0	0.009	0.0	0.0	0.0	0	0	0	0	0.0	0.0	0.0	57	0	0	0	35	2	18	18	7	35	0	0	0	18	35	0	1
9e-06	120	3	6	2	0	114	0	111111.1072	254	0	50666664.0	0.0	0	0	0.009	0.0	0.0	0.0	0	0	0	0	0.0	0.0	0.0	57	0	0	0	50	2	34	34	23	50	0	0	0	34	50	0	1
9e-06	120	3	6	2	0	114	0	111111.1072	254	0	50666664.0	0.0	0	0	0.009	0.0	0.0	0.0	0	0	0	0	0.0	0.0	0.0	57	0	0	0	35	2	18	18	7	35	0	0	0	18	35	0	1
7e-06	120	3	6	2	0	114	0	142857.1409	254	0	65142856.0	0.0	0	0	0.007	0.0	0.0	0.0	0	0	0	0	0.0	0.0	0.0	57	0	0	0	38	2	29	29	12	38	0	0	0	29	38	0	1
8e-06	120	3	6	2	0	114	0	125000.0003	254	0	57000000.0	0.0	0	0	0.008	0.0	0.0	0.0	0	0	0	0	0.0	0.0	0.0	57	0	0	0	40	2	35	34	27	40	0	0	0	34	40	0	1
6e-06	120	3	6	2	0	114	0	166666.6608	254	0	76000000.0	0.0	0	0	0.006	0.0	0.0	0.0	0	0	0	0	0.0	0.0	0.0	57	0	0	0	34	2	34	34	19	34	0	0	0	34	34	0	1
9e-06	120	3	6	2	0	114	0	111111.1072	254	0	50666664.0	0.0	0	0	0.009	0.0	0.0	0.0	0	0	0	0	0.0	0.0	0.0	57	0	0	0	35	2	18	18	7	35	0	0	0	18	35	0	1
3e-06	120	3	6	2	0	114	0	333333.3215	254	0	152000000.0	0.0	0	0	0.003	0.0	0.0	0.0	0	0	0	0	0.0	0.0	0.0	57	0	0	0	48	2	42	42	24	48	0	0	0	42	48	0	1
3e-06	120	3	6	2	0	114	0	333333.3215	254	0	152000000.0	0.0	0	0	0.003	0.0	0.0	0.0	0	0	0	0	0.0	0.0	0.0	57	0	0	0	21	2	8	8	8	21	0	0	0	8	21	0	1
7e-06	120	3	6	2	0	114	0	142857.1409	254	0	65142856.0	0.0	0	0	0.007	0.0	0.0	0.0	0	0	0	0	0.0	0.0	0.0	57	0	0	0	34	2	21	21	16	34	0	0	0	21	34	0	1
1e-05	120	3	6	2	0	114	0	100000.0025	254	0	45600000.0	0.0	0	0	0.01	0.0	0.0	0.0	0	0	0	0	0.0	0.0	0.0	57	0	0	0	42	2	21	21	9	42	0	0	0	21	42	0	1
3e-06	120	3	6	2	0	114	0	333333.3215	254	0	152000000.0	0.0	0	0	0.003	0.0	0.0	0.0	0	0	0	0	0.0	0.0	0.0	57	0	0	0	48	2	42	42	24	48	0	0	0	42	48	0	1
1e-05	121	1	6	2	0	200	0	100000.0025	254	0	80000000.0	0.0	0	0	0.01	0.0	0.0	0.0	0	0	0	0	0.0	0.0	0.0	100	0	0	0	3	2	1	1	1	3	0	0	0	1	3	0	1
3e-06	120	3	6	2	0	114	0	333333.3215	254	0	152000000.0	0.0	0	0	0.003	0.0	0.0	0.0	0	0	0	0	0.0	0.0	0.0	57	0	0	0	21	2	9	9	9	21	0	0	0	9	21	0	1
9e-06	121	1	6	2	0	200	0	111111.1072	254	0	88888888.0	0.0	0	0	0.009	0.0	0.0	0.0	0	0	0	0	0.0	0.0	0.0	100	0	0	0	4	2	3	2	2	4	0	0	0	27	4	0	1
9e-06	120	3	6	2	0	114	0	111111.1072	254	0	50666664.0	0.0	0	0	0.009	0.0	0.0	0.0	0	0	0	0	0.0	0.0	0.0	57	0	0	0	32	2	22	22	13	32	0	0	0	22	32	0	1
3e-06	120	3	6	2	0	114	0	333333.3215	254	0	152000000.0	0.0	0	0	0.003	0.0	0.0	0.0	0	0	0	0	0.0	0.0	0.0	57	0	0	0	33	2	10	10	6	33	0	0	0	10	33	0	1
3e-06	120	3	6	2	0	114	0	333333.3215	254	0	152000000.0	0.0	0	0	0.003	0.0	0.0	0.0	0	0	0	0	0.0	0.0	0.0	57	0	0	0	48	2	42	42	24	48	0	0	0	42	48	0	1
3e-06	120	3	6	2	0	114	0	333333.3215	254	0	152000000.0	0.0	0	0	0.003	0.0	0.0	0.0	0	0	0	0	0.0	0.0	0.0	57	0	0	0	21	2	4	4	4	21	0	0	0	4	21	0	1
3e-06	120	3	6	2	0	114	0	333333.3215	254	0	152000000.0	0.0	0	0	0.003	0.0	0.0	0.0	0	0	0	0	0.0	0.0	0.0	57	0	0	0	33	2	10	10	6	33	0	0	0	10	33	0	1
9e-06	120	3	6	2	0	114	0	111111.1072	254	0	50666664.0	0.0	0	0	0.009	0.0	0.0	0.0	0	0	0	0	0.0	0.0	0.0	57	0	0	0	32	2	22	22	13	32	0	0	0	22	32	0	1
3e-06	120	3	6	2	0	114	0	333333.3215	254	0	152000000.0	0.0	0	0	0.003	0.0	0.0	0.0	0	0	0	0	0.0	0.0	0.0	57	0	0	0	48	2	42	42	24	48	0	0	0	42	48	0	1
3e-06	120	3	6	2	0	114	0	333333.3215	254	0	152000000.0	0.0	0	0	0.003	0.0	0.0	0.0	0	0	0	0	0.0	0.0	0.0	57	0	0	0	6	2	4	4	4	6	0	0	0	4	6	0	1
3e-06	120	3	6	2	0	114	0	333333.3215	254	0	152000000.0	0.0	0	0	0.003	0.0	0.0	0.0	0	0	0	0	0.0	0.0	0.0	57	0	0	0	38	2	33	33	19	38	0	0	0	33	38	0	1
9e-06	120	3	6	2	0	114	0	111111.1072	254	0	50666664.0	0.0	0	0	0.009	0.0	0.0	0.0	0	0	0	0	0.0	0.0	0.0	57	0	0	0	32	2	22	22	13	32	0	0	0	22	32	0	1
4e-06	120	3	6	2	0	114	0	250000.0006	254	0	114000000.0	0.0	0	0	0.004	0.0	0.0	0.0	0	0	0	0	0.0	0.0	0.0	57	0	0	0	33	2	20	19	19	34	0	0	0	20	33	0	1
3e-06	120	3	6	2	0	114	0	333333.3215	254	0	152000000.0	0.0	0	0	0.003	0.0	0.0	0.0	0	0	0	0	0.0	0.0	0.0	57	0	0	0	6	2	2	2	2	6	0	0	0	2	6	0	1
3e-06	120	3	6	2	0	114	0	333333.3215	254	0	152000000.0	0.0	0	0	0.003	0.0	0.0	0.0	0	0	0	0	0.0	0.0	0.0	57	0	0	0	38	2	33	33	19	38	0	0	0	33	38	0	1
9e-06	120	3	6	2	0	114	0	111111.1072	254	0	50666664.0	0.0	0	0	0.009	0.0	0.0	0.0	0	0	0	0	0.0	0.0	0.0	57	0	0	0	44	2	44	44	11	44	0	0	0	44	44	0	1
9e-06	120	3	6	2	0	114	0	111111.1072	254	0	50666664.0	0.0	0	0	0.009	0.0	0.0	0.0	0	0	0	0	0.0	0.0	0.0	57	0	0	0	32	2	22	22	9	32	0	0	0	22	32	0	1
3e-06	9	1	6	2	0	180	0	333333.3215	254	0	239999984.0	0.0	0	0	0.003	0.0	0.0	0.0	0	0	0	0	0.0	0.0	0.0	90	0	0	0	10	2	9	9	9	10	0	0	0	9	10	0	1
9e-06	120	3	6	2	0	114	0	111111.1072	254	0	50666664.0	0.0	0	0	0.009	0.0	0.0	0.0	0	0	0	0	0.0	0.0	0.0	57	0	0	0	19	2	8	8	8	19	0	0	0	8	19	0	1
3e-06	120	3	6	2	0	114	0	333333.3215	254	0	152000000.0	0.0	0	0	0.003	0.0	0.0	0.0	0	0	0	0	0.0	0.0	0.0	57	0	0	0	38	2	33	33	19	38	0	0	0	33	38	0	1
8e-06	120	3	6	2	0	114	0	125000.0003	254	0	57000000.0	0.0	0	0	0.008	0.0	0.0	0.0	0	0	0	0	0.0	0.0	0.0	57	0	0	0	25	2	18	18	18	25	0	0	0	18	25	0	1
6e-06	120	3	6	2	0	114	0	166666.6608	254	0	76000000.0	0.0	0	0	0.006	0.0	0.0	0.0	0	0	0	0	0.0	0.0	0.0	57	0	0	0	34	2	34	34	19	34	0	0	0	34	34	0	1
7e-06	120	3	6	2	0	114	0	142857.1409	254	0	65142856.0	0.0	0	0	0.007	0.0	0.0	0.0	0	0	0	0	0.0	0.0	0.0	57	0	0	0	13	2	5	5	5	13	0	0	0	5	13	0	1
8e-06	120	3	6	2	0	114	0	125000.0003	254	0	57000000.0	0.0	0	0	0.008	0.0	0.0	0.0	0	0	0	0	0.0	0.0	0.0	57	0	0	0	25	2	18	18	18	25	0	0	0	18	25	0	1
8e-06	120	3	6	2	0	114	0	125000.0003	254	0	57000000.0	0.0	0	0	0.008	0.0	0.0	0.0	0	0	0	0	0.0	0.0	0.0	57	0	0	0	17	2	17	17	17	17	0	0	0	17	17	0	1
6e-06	120	3	6	2	0	114	0	166666.6608	254	0	76000000.0	0.0	0	0	0.006	0.0	0.0	0.0	0	0	0	0	0.0	0.0	0.0	57	0	0	0	34	2	34	34	19	34	0	0	0	34	34	0	1
8e-06	120	3	6	2	0	114	0	125000.0003	254	0	57000000.0	0.0	0	0	0.008	0.0	0.0	0.0	0	0	0	0	0.0	0.0	0.0	57	0	0	0	25	2	18	18	18	25	0	0	0	18	25	0	1
8e-06	120	3	6	2	0	114	0	125000.0003	254	0	57000000.0	0.0	0	0	0.008	0.0	0.0	0.0	0	0	0	0	0.0	0.0	0.0	57	0	0	0	17	2	17	17	17	17	0	0	0	17	17	0	1
9e-06	120	3	6	2	0	114	0	111111.1072	254	0	50666664.0	0.0	0	0	0.009	0.0	0.0	0.0	0	0	0	0	0.0	0.0	0.0	57	0	0	0	34	2	34	34	15	34	0	0	0	34	34	0	1
1.1e-05	111	1	6	1	0	60	0	0.0	0	0	0.0	0.0	0	0	0.0	0.0	0.0	0.0	0	0	0	0	0.0	0.0	0.0	60	0	0	0	3	2	3	3	3	3	0	0	0	3	3	0	1
3e-06	120	3	6	2	0	114	0	333333.3215	254	0	152000000.0	0.0	0	0	0.003	0.0	0.0	0.0	0	0	0	0	0.0	0.0	0.0	57	0	0	0	25	2	22	21	21	25	0	0	0	21	25	0	1
9e-06	120	3	6	2	0	114	0	111111.1072	254	0	50666664.0	0.0	0	0	0.009	0.0	0.0	0.0	0	0	0	0	0.0	0.0	0.0	57	0	0	0	16	2	16	16	16	16	0	0	0	18	16	0	1
[truncated: 11,501 more rows]
